# Supplementary material for: The transcriptional and translational outcomes for pseudogenes in bacterial endosymbionts
Source: Mol Biol Evol. 2026 Jun 23;43(7):msag153. doi: 10.1093/molbev/msag153 (PMC13345370; doi:10.1093/molbev/msag153)
Supplement: msag153_Supplementary_Data [file msag153_supplementary_data.zip]

Archive with 5 entries (5 files):
- 02_21_RibosomeRescue-June2026-SupplementalFigures.docx
- SupplementalTable1.xls
- SupplementalTable2.csv
- SupplementalTable3.csv
- SupplementalTable4.csv
