# Supplementary material for: The transcriptional and translational outcomes for pseudogenes in bacterial endosymbionts
Source: Mol Biol Evol. 2026 Jun 23;43(7):msag153. doi: 10.1093/molbev/msag153 (PMC13345370; doi:10.1093/molbev/msag153)
Supplement: msag153_Supplementary_Data [file msag153_supplementary_data.zip › SupplementalTable2.csv]

locus	symbiont	status	rna	ribo	pseudo_type
NJCOBOFG_00010	Sodalis_endo	pseudo	0	0	truncated
NJCOBOFG_00015	Sodalis_endo	pseudo	67.46527082	0	truncated
NJCOBOFG_00016	Sodalis_endo	pseudo	145.1996187	40.27054733	truncated
NJCOBOFG_00018	Sodalis_endo	pseudo	0	0	truncated
NJCOBOFG_00022	Sodalis_endo	pseudo	83.6211701	0	truncated
NJCOBOFG_00023	Sodalis_endo	pseudo	77.14705181	0	truncated
NJCOBOFG_00028	Sodalis_endo	pseudo	0	0	truncated
NJCOBOFG_00029	Sodalis_endo	pseudo	0	0	truncated
NJCOBOFG_00032	Sodalis_endo	pseudo	11.63660827	0	truncated
NJCOBOFG_00041	Sodalis_endo	pseudo	33.03112562	0	truncated
NJCOBOFG_00042	Sodalis_endo	pseudo	1.400491394	0	truncated
NJCOBOFG_00043	Sodalis_endo	pseudo	0	0	truncated
NJCOBOFG_00046	Sodalis_endo	pseudo	0	0	truncated
NJCOBOFG_00050	Sodalis_endo	pseudo	0	0	truncated
NJCOBOFG_00051	Sodalis_endo	pseudo	0	0	truncated
NJCOBOFG_00052	Sodalis_endo	pseudo	0	0	truncated
NJCOBOFG_00053	Sodalis_endo	pseudo	8.417185768	8.020535132	truncated
NJCOBOFG_00054	Sodalis_endo	pseudo	27.41690562	0	truncated
NJCOBOFG_00067	Sodalis_endo	pseudo	0	0	truncated
NJCOBOFG_00068	Sodalis_endo	pseudo	0	0	truncated
NJCOBOFG_00069	Sodalis_endo	pseudo	0	0	truncated
NJCOBOFG_00072	Sodalis_endo	pseudo	7.598356581	0	truncated
NJCOBOFG_00073	Sodalis_endo	pseudo	13.46981394	0	truncated
NJCOBOFG_00079	Sodalis_endo	pseudo	31.34589639	0	truncated
NJCOBOFG_00081	Sodalis_endo	pseudo	142.2133023	0	truncated
NJCOBOFG_00087	Sodalis_endo	pseudo	7.215140181	0	truncated
NJCOBOFG_00088	Sodalis_endo	pseudo	22.02135897	0	truncated
NJCOBOFG_00097	Sodalis_endo	pseudo	25.15262446	0	truncated
NJCOBOFG_00099	Sodalis_endo	pseudo	24.14691127	0	truncated
NJCOBOFG_00100	Sodalis_endo	pseudo	25.39805443	0	truncated
NJCOBOFG_00101	Sodalis_endo	pseudo	0	0	truncated
NJCOBOFG_00103	Sodalis_endo	pseudo	36.76139232	0	truncated
NJCOBOFG_00104	Sodalis_endo	pseudo	15.57945484	0	truncated
NJCOBOFG_00108	Sodalis_endo	pseudo	0	0	truncated
NJCOBOFG_00109	Sodalis_endo	pseudo	6.10756037	0	truncated
NJCOBOFG_00110	Sodalis_endo	pseudo	4.906724238	0	truncated
NJCOBOFG_00124	Sodalis_endo	pseudo	0	0	truncated
NJCOBOFG_00125	Sodalis_endo	pseudo	21.46238716	0	truncated
NJCOBOFG_00128	Sodalis_endo	pseudo	199.8465501	0	truncated
NJCOBOFG_00129	Sodalis_endo	pseudo	41.27295814	0	truncated
NJCOBOFG_00130	Sodalis_endo	pseudo	0	0	truncated
NJCOBOFG_00135	Sodalis_endo	pseudo	0	0	truncated
NJCOBOFG_00141	Sodalis_endo	pseudo	0	0	truncated
NJCOBOFG_00147	Sodalis_endo	pseudo	0	1759.898573	truncated
NJCOBOFG_00148	Sodalis_endo	pseudo	0	0	truncated
NJCOBOFG_00152	Sodalis_endo	pseudo	0	0	truncated
NJCOBOFG_00155	Sodalis_endo	pseudo	139.4133581	0	truncated
NJCOBOFG_00169	Sodalis_endo	pseudo	0	0	truncated
NJCOBOFG_00177	Sodalis_endo	pseudo	0	0	truncated
NJCOBOFG_00178	Sodalis_endo	pseudo	0	0	truncated
NJCOBOFG_00187	Sodalis_endo	pseudo	0	0	truncated
NJCOBOFG_00200	Sodalis_endo	pseudo	200.1637446	0	truncated
NJCOBOFG_00202	Sodalis_endo	pseudo	0	0	truncated
NJCOBOFG_00203	Sodalis_endo	pseudo	23.66679643	0	truncated
NJCOBOFG_00211	Sodalis_endo	pseudo	69.28839889	1.324587727	truncated
NJCOBOFG_00217	Sodalis_endo	pseudo	999.0413017	0	truncated
NJCOBOFG_00219	Sodalis_endo	pseudo	12.17334408	21.57052154	truncated
NJCOBOFG_00220	Sodalis_endo	pseudo	11.71821792	0	truncated
NJCOBOFG_00222	Sodalis_endo	pseudo	100.3493284	113.1786624	truncated
NJCOBOFG_00223	Sodalis_endo	pseudo	18.68058817	90.20882318	truncated
NJCOBOFG_00239	Sodalis_endo	pseudo	1701.863778	220.2395593	truncated
NJCOBOFG_00240	Sodalis_endo	pseudo	0	0	truncated
NJCOBOFG_00241	Sodalis_endo	pseudo	81.90921274	0	truncated
NJCOBOFG_00246	Sodalis_endo	pseudo	204.8056663	0	truncated
NJCOBOFG_00247	Sodalis_endo	pseudo	12.07471705	0	truncated
NJCOBOFG_00248	Sodalis_endo	pseudo	43.23705847	0	truncated
NJCOBOFG_00249	Sodalis_endo	pseudo	32.75213321	0	truncated
NJCOBOFG_00251	Sodalis_endo	pseudo	132.4483422	0	truncated
NJCOBOFG_00260	Sodalis_endo	pseudo	135.766886	0	truncated
NJCOBOFG_00261	Sodalis_endo	pseudo	20.47929821	10.95277378	truncated
NJCOBOFG_00264	Sodalis_endo	pseudo	9.202914474	0	truncated
NJCOBOFG_00265	Sodalis_endo	pseudo	2.589903313	0	truncated
NJCOBOFG_00268	Sodalis_endo	pseudo	95.51904115	0	truncated
NJCOBOFG_00269	Sodalis_endo	pseudo	1.170022732	0	truncated
NJCOBOFG_00271	Sodalis_endo	pseudo	38.09708164	0	truncated
NJCOBOFG_00275	Sodalis_endo	pseudo	0.613652464	0	truncated
NJCOBOFG_00278	Sodalis_endo	pseudo	0	0	truncated
NJCOBOFG_00279	Sodalis_endo	pseudo	0	0	truncated
NJCOBOFG_00280	Sodalis_endo	pseudo	0	0	truncated
NJCOBOFG_00281	Sodalis_endo	pseudo	0	0	truncated
NJCOBOFG_00282	Sodalis_endo	pseudo	0	0	truncated
NJCOBOFG_00283	Sodalis_endo	pseudo	129.6914054	0	truncated
NJCOBOFG_00286	Sodalis_endo	pseudo	13.92210134	0	truncated
NJCOBOFG_00287	Sodalis_endo	pseudo	1.374249743	0	truncated
NJCOBOFG_00296	Sodalis_endo	pseudo	21.78588489	0	truncated
NJCOBOFG_00297	Sodalis_endo	pseudo	105.9491861	0	truncated
NJCOBOFG_00307	Sodalis_endo	pseudo	82.99354	0	truncated
NJCOBOFG_00308	Sodalis_endo	pseudo	3822.906912	0	truncated
NJCOBOFG_00314	Sodalis_endo	pseudo	0	0	truncated
NJCOBOFG_00315	Sodalis_endo	pseudo	0	0	truncated
NJCOBOFG_00321	Sodalis_endo	pseudo	0	0	truncated
NJCOBOFG_00322	Sodalis_endo	pseudo	0	0	truncated
NJCOBOFG_00324	Sodalis_endo	pseudo	0	0	truncated
NJCOBOFG_00325	Sodalis_endo	pseudo	17.81627535	0	truncated
NJCOBOFG_00329	Sodalis_endo	pseudo	0	0	truncated
NJCOBOFG_00332	Sodalis_endo	pseudo	155.3493803	0	truncated
NJCOBOFG_00334	Sodalis_endo	pseudo	0	2.63888073	truncated
NJCOBOFG_00335	Sodalis_endo	pseudo	0.081480456	9.564394007	truncated
NJCOBOFG_00340	Sodalis_endo	pseudo	3.241160022	0	truncated
NJCOBOFG_00342	Sodalis_endo	pseudo	20.50351558	0	truncated
NJCOBOFG_00343	Sodalis_endo	pseudo	8.976898547	0	truncated
NJCOBOFG_00348	Sodalis_endo	pseudo	0	0	truncated
NJCOBOFG_00355	Sodalis_endo	pseudo	158.1849017	17.32326466	truncated
NJCOBOFG_00358	Sodalis_endo	pseudo	0.207650076	0	truncated
NJCOBOFG_00360	Sodalis_endo	pseudo	0	0	truncated
NJCOBOFG_00365	Sodalis_endo	pseudo	0	0	truncated
NJCOBOFG_00369	Sodalis_endo	pseudo	20.68961379	0	truncated
NJCOBOFG_00370	Sodalis_endo	pseudo	1.045289367	0	truncated
NJCOBOFG_00371	Sodalis_endo	pseudo	0	0	truncated
NJCOBOFG_00374	Sodalis_endo	pseudo	0	0	truncated
NJCOBOFG_00375	Sodalis_endo	pseudo	0	0	truncated
NJCOBOFG_00386	Sodalis_endo	pseudo	1.369312076	0	truncated
NJCOBOFG_00387	Sodalis_endo	pseudo	0	0	truncated
NJCOBOFG_00395	Sodalis_endo	pseudo	0	0	truncated
NJCOBOFG_00396	Sodalis_endo	pseudo	0	0	truncated
NJCOBOFG_00397	Sodalis_endo	pseudo	0	0	truncated
NJCOBOFG_00399	Sodalis_endo	pseudo	0.575932228	0	truncated
NJCOBOFG_00400	Sodalis_endo	pseudo	0	0	truncated
NJCOBOFG_00401	Sodalis_endo	pseudo	0	0	truncated
NJCOBOFG_00402	Sodalis_endo	pseudo	0	0	truncated
NJCOBOFG_00405	Sodalis_endo	pseudo	1.359164135	0	truncated
NJCOBOFG_00406	Sodalis_endo	pseudo	0	0	truncated
NJCOBOFG_00408	Sodalis_endo	pseudo	0	0	truncated
NJCOBOFG_00412	Sodalis_endo	pseudo	0	0	truncated
NJCOBOFG_00427	Sodalis_endo	pseudo	0	0	truncated
NJCOBOFG_00429	Sodalis_endo	pseudo	0	0	truncated
NJCOBOFG_00432	Sodalis_endo	pseudo	0	0	truncated
NJCOBOFG_00434	Sodalis_endo	pseudo	0	0	truncated
NJCOBOFG_00435	Sodalis_endo	pseudo	0	0	truncated
NJCOBOFG_00439	Sodalis_endo	pseudo	0	0	truncated
NJCOBOFG_00440	Sodalis_endo	pseudo	0	0	truncated
NJCOBOFG_00441	Sodalis_endo	pseudo	26.50519591	0	truncated
NJCOBOFG_00442	Sodalis_endo	pseudo	0	0	truncated
NJCOBOFG_00443	Sodalis_endo	pseudo	0	0	truncated
NJCOBOFG_00452	Sodalis_endo	pseudo	0	0	truncated
NJCOBOFG_00453	Sodalis_endo	pseudo	0	0	truncated
NJCOBOFG_00454	Sodalis_endo	pseudo	0	0	truncated
NJCOBOFG_00456	Sodalis_endo	pseudo	45.26137518	0	truncated
NJCOBOFG_00457	Sodalis_endo	pseudo	0	0	truncated
NJCOBOFG_00458	Sodalis_endo	pseudo	0	0	truncated
NJCOBOFG_00462	Sodalis_endo	pseudo	0	0	truncated
NJCOBOFG_00463	Sodalis_endo	pseudo	0	0	truncated
NJCOBOFG_00464	Sodalis_endo	pseudo	0	0	truncated
NJCOBOFG_00465	Sodalis_endo	pseudo	0	0	truncated
NJCOBOFG_00466	Sodalis_endo	pseudo	14.37445051	0	truncated
NJCOBOFG_00469	Sodalis_endo	pseudo	0	0	truncated
NJCOBOFG_00470	Sodalis_endo	pseudo	0	0	truncated
NJCOBOFG_00473	Sodalis_endo	pseudo	244.518705	0	truncated
NJCOBOFG_00489	Sodalis_endo	pseudo	0.378066346	0	truncated
NJCOBOFG_00490	Sodalis_endo	pseudo	0	0	truncated
NJCOBOFG_00491	Sodalis_endo	pseudo	0	0	truncated
NJCOBOFG_00492	Sodalis_endo	pseudo	9.934440543	0	truncated
NJCOBOFG_00493	Sodalis_endo	pseudo	0	0	truncated
NJCOBOFG_00497	Sodalis_endo	pseudo	0	0	truncated
NJCOBOFG_00501	Sodalis_endo	pseudo	0	0	truncated
NJCOBOFG_00503	Sodalis_endo	pseudo	0	0	truncated
NJCOBOFG_00504	Sodalis_endo	pseudo	0	0	truncated
NJCOBOFG_00506	Sodalis_endo	pseudo	0	0	truncated
NJCOBOFG_00512	Sodalis_endo	pseudo	50.70567824	11.34939233	truncated
NJCOBOFG_00513	Sodalis_endo	pseudo	28.44161893	0	truncated
NJCOBOFG_00518	Sodalis_endo	pseudo	45.30978958	0	truncated
NJCOBOFG_00519	Sodalis_endo	pseudo	0	0	truncated
NJCOBOFG_00520	Sodalis_endo	pseudo	827.3089774	24.84409663	truncated
NJCOBOFG_00521	Sodalis_endo	pseudo	192.656108	0	truncated
NJCOBOFG_00522	Sodalis_endo	pseudo	6.852452516	0	truncated
NJCOBOFG_00529	Sodalis_endo	pseudo	139.2378783	0	truncated
NJCOBOFG_00531	Sodalis_endo	pseudo	496.7309879	0	truncated
NJCOBOFG_00532	Sodalis_endo	pseudo	0.616490835	0	truncated
NJCOBOFG_00537	Sodalis_endo	pseudo	0.57503098	0	truncated
NJCOBOFG_00538	Sodalis_endo	pseudo	3.230441901	0	truncated
NJCOBOFG_00539	Sodalis_endo	pseudo	55.11829331	0	truncated
NJCOBOFG_00541	Sodalis_endo	pseudo	37.31397496	0	truncated
NJCOBOFG_00542	Sodalis_endo	pseudo	1.777933626	0	truncated
NJCOBOFG_00543	Sodalis_endo	pseudo	18.75669982	0	truncated
NJCOBOFG_00546	Sodalis_endo	pseudo	49.1950077	0	truncated
NJCOBOFG_00547	Sodalis_endo	pseudo	400.5939125	0	truncated
NJCOBOFG_00548	Sodalis_endo	pseudo	414.828644	0	truncated
NJCOBOFG_00550	Sodalis_endo	pseudo	1284.620109	0	truncated
NJCOBOFG_00558	Sodalis_endo	pseudo	1.25763313	0	truncated
NJCOBOFG_00559	Sodalis_endo	pseudo	69.83588329	0	truncated
NJCOBOFG_00560	Sodalis_endo	pseudo	19.62468368	0	truncated
NJCOBOFG_00564	Sodalis_endo	pseudo	1.10038448	0	truncated
NJCOBOFG_00565	Sodalis_endo	pseudo	0	0	truncated
NJCOBOFG_00566	Sodalis_endo	pseudo	9.521302444	0	truncated
NJCOBOFG_00568	Sodalis_endo	pseudo	44.21771246	0	truncated
NJCOBOFG_00569	Sodalis_endo	pseudo	0	0	truncated
NJCOBOFG_00578	Sodalis_endo	pseudo	30.37160973	0	truncated
NJCOBOFG_00579	Sodalis_endo	pseudo	0	0	truncated
NJCOBOFG_00582	Sodalis_endo	pseudo	0	0	truncated
NJCOBOFG_00586	Sodalis_endo	pseudo	9.134785944	0	truncated
NJCOBOFG_00592	Sodalis_endo	pseudo	292.0626661	0	truncated
NJCOBOFG_00606	Sodalis_endo	pseudo	33.32566874	0	truncated
NJCOBOFG_00607	Sodalis_endo	pseudo	29.6759559	0	truncated
NJCOBOFG_00609	Sodalis_endo	pseudo	0	0	truncated
NJCOBOFG_00619	Sodalis_endo	pseudo	0	0	truncated
NJCOBOFG_00624	Sodalis_endo	pseudo	0	0	truncated
NJCOBOFG_00625	Sodalis_endo	pseudo	0	0	truncated
NJCOBOFG_00626	Sodalis_endo	pseudo	7.767600898	0	truncated
NJCOBOFG_00631	Sodalis_endo	pseudo	644.3486979	229.1867914	truncated
NJCOBOFG_00652	Sodalis_endo	pseudo	0	0	truncated
NJCOBOFG_00653	Sodalis_endo	pseudo	20.77612603	0	truncated
NJCOBOFG_00663	Sodalis_endo	pseudo	23.56454755	0	truncated
NJCOBOFG_00664	Sodalis_endo	pseudo	4.568301678	0	truncated
NJCOBOFG_00666	Sodalis_endo	pseudo	188.3320953	84.34333441	truncated
NJCOBOFG_00668	Sodalis_endo	pseudo	0	0	truncated
NJCOBOFG_00669	Sodalis_endo	pseudo	0	0	truncated
NJCOBOFG_00670	Sodalis_endo	pseudo	0	0	truncated
NJCOBOFG_00672	Sodalis_endo	pseudo	0	84.21561889	truncated
NJCOBOFG_00673	Sodalis_endo	pseudo	0	758.6873095	truncated
NJCOBOFG_00680	Sodalis_endo	pseudo	0	40.74431847	truncated
NJCOBOFG_00683	Sodalis_endo	pseudo	0	159.7816411	truncated
NJCOBOFG_00687	Sodalis_endo	pseudo	0	833.4065142	truncated
NJCOBOFG_00691	Sodalis_endo	pseudo	0	377.9740235	truncated
NJCOBOFG_00695	Sodalis_endo	pseudo	0	16.69849118	truncated
NJCOBOFG_00696	Sodalis_endo	pseudo	0	1341.37674	truncated
NJCOBOFG_00698	Sodalis_endo	pseudo	0	0	truncated
NJCOBOFG_00707	Sodalis_endo	pseudo	58.66873598	0	truncated
NJCOBOFG_00708	Sodalis_endo	pseudo	65.75394298	0	truncated
NJCOBOFG_00711	Sodalis_endo	pseudo	15.77657672	0	truncated
NJCOBOFG_00712	Sodalis_endo	pseudo	0	0	truncated
NJCOBOFG_00719	Sodalis_endo	pseudo	188.81758	0	truncated
NJCOBOFG_00720	Sodalis_endo	pseudo	110.7435802	0	truncated
NJCOBOFG_00721	Sodalis_endo	pseudo	58.61531371	0	truncated
NJCOBOFG_00722	Sodalis_endo	pseudo	0.218306128	0	truncated
NJCOBOFG_00723	Sodalis_endo	pseudo	33.91963996	0	truncated
NJCOBOFG_00725	Sodalis_endo	pseudo	28.98617606	0	truncated
NJCOBOFG_00729	Sodalis_endo	pseudo	3.045534452	0	truncated
NJCOBOFG_00730	Sodalis_endo	pseudo	4.733273779	0	truncated
NJCOBOFG_00732	Sodalis_endo	pseudo	5.958654362	0	truncated
NJCOBOFG_00740	Sodalis_endo	pseudo	18.11005308	0	truncated
NJCOBOFG_00749	Sodalis_endo	pseudo	0	0	truncated
NJCOBOFG_00752	Sodalis_endo	pseudo	0	0	truncated
NJCOBOFG_00754	Sodalis_endo	pseudo	0	0	truncated
NJCOBOFG_00755	Sodalis_endo	pseudo	19.8010985	0	truncated
NJCOBOFG_00760	Sodalis_endo	pseudo	61.61775263	4.993176283	truncated
NJCOBOFG_00762	Sodalis_endo	pseudo	0	0	truncated
NJCOBOFG_00773	Sodalis_endo	pseudo	44.55517594	0	truncated
NJCOBOFG_00774	Sodalis_endo	pseudo	0	0	truncated
NJCOBOFG_00775	Sodalis_endo	pseudo	0	0	truncated
NJCOBOFG_00778	Sodalis_endo	pseudo	4.253246389	0	truncated
NJCOBOFG_00779	Sodalis_endo	pseudo	65.82932938	0	truncated
NJCOBOFG_00782	Sodalis_endo	pseudo	344.4980518	0	truncated
NJCOBOFG_00797	Sodalis_endo	pseudo	121.1880904	0	truncated
NJCOBOFG_00801	Sodalis_endo	pseudo	75.04669256	27.6545148	truncated
NJCOBOFG_00813	Sodalis_endo	pseudo	0	0	truncated
NJCOBOFG_00814	Sodalis_endo	pseudo	15.6854166	0	truncated
NJCOBOFG_00816	Sodalis_endo	pseudo	0	0	truncated
NJCOBOFG_00820	Sodalis_endo	pseudo	63.22456012	0	truncated
NJCOBOFG_00821	Sodalis_endo	pseudo	65.56591039	0	truncated
NJCOBOFG_00827	Sodalis_endo	pseudo	1.492066274	0	truncated
NJCOBOFG_00840	Sodalis_endo	pseudo	69.05365411	0	truncated
NJCOBOFG_00843	Sodalis_endo	pseudo	99.11530967	0	truncated
NJCOBOFG_00844	Sodalis_endo	pseudo	1.054223464	0	truncated
NJCOBOFG_00847	Sodalis_endo	pseudo	0	0	truncated
NJCOBOFG_00852	Sodalis_endo	pseudo	7.256746071	0	truncated
NJCOBOFG_00855	Sodalis_endo	pseudo	11.26969947	0	truncated
NJCOBOFG_00872	Sodalis_endo	pseudo	0	0	truncated
NJCOBOFG_00875	Sodalis_endo	pseudo	24.84978422	35.36833201	truncated
NJCOBOFG_00877	Sodalis_endo	pseudo	6.070629075	0	truncated
NJCOBOFG_00878	Sodalis_endo	pseudo	8.207034247	0	truncated
NJCOBOFG_00879	Sodalis_endo	pseudo	0	0	truncated
NJCOBOFG_00880	Sodalis_endo	pseudo	0	65.01752947	truncated
NJCOBOFG_00881	Sodalis_endo	pseudo	0	0	truncated
NJCOBOFG_00897	Sodalis_endo	pseudo	116.8917348	0	truncated
NJCOBOFG_00900	Sodalis_endo	pseudo	60.76601663	0	truncated
NJCOBOFG_00903	Sodalis_endo	pseudo	81.71484706	0	truncated
NJCOBOFG_00904	Sodalis_endo	pseudo	9.686699828	0	truncated
NJCOBOFG_00913	Sodalis_endo	pseudo	4.224698044	0	truncated
NJCOBOFG_00914	Sodalis_endo	pseudo	0	0	truncated
NJCOBOFG_00922	Sodalis_endo	pseudo	654.888364	237.9230276	truncated
NJCOBOFG_00923	Sodalis_endo	pseudo	174.0481708	352.5950637	truncated
NJCOBOFG_00924	Sodalis_endo	pseudo	0.734958291	15.20310391	truncated
NJCOBOFG_00925	Sodalis_endo	pseudo	88.07042099	0	truncated
NJCOBOFG_00926	Sodalis_endo	pseudo	0	0	truncated
NJCOBOFG_00931	Sodalis_endo	pseudo	1830.832366	32.85832135	truncated
NJCOBOFG_00932	Sodalis_endo	pseudo	141.9305394	41.86060117	truncated
NJCOBOFG_00934	Sodalis_endo	pseudo	0	0	truncated
NJCOBOFG_00935	Sodalis_endo	pseudo	12.98764454	0	truncated
NJCOBOFG_00936	Sodalis_endo	pseudo	45.45968242	0	truncated
NJCOBOFG_00938	Sodalis_endo	pseudo	255.4529275	0	truncated
NJCOBOFG_00951	Sodalis_endo	pseudo	2.290335139	0	truncated
NJCOBOFG_00952	Sodalis_endo	pseudo	26.85938481	0	truncated
NJCOBOFG_00953	Sodalis_endo	pseudo	35.10964765	0	truncated
NJCOBOFG_00954	Sodalis_endo	pseudo	35.53163062	0	truncated
NJCOBOFG_00958	Sodalis_endo	pseudo	210.4275915	57.73486423	truncated
NJCOBOFG_00959	Sodalis_endo	pseudo	35.6693415	28.96515531	truncated
NJCOBOFG_00962	Sodalis_endo	pseudo	17.18108104	0	truncated
NJCOBOFG_00964	Sodalis_endo	pseudo	0	0	truncated
NJCOBOFG_00965	Sodalis_endo	pseudo	0	0	truncated
NJCOBOFG_00972	Sodalis_endo	pseudo	683.657168	0	truncated
NJCOBOFG_00975	Sodalis_endo	pseudo	96.3015735	0	truncated
NJCOBOFG_00976	Sodalis_endo	pseudo	0.521965028	0	truncated
NJCOBOFG_00977	Sodalis_endo	pseudo	29.79966263	0	truncated
NJCOBOFG_00978	Sodalis_endo	pseudo	47.78731841	0	truncated
NJCOBOFG_00982	Sodalis_endo	pseudo	0	0	truncated
NJCOBOFG_00989	Sodalis_endo	pseudo	237.7963969	0	truncated
NJCOBOFG_00994	Sodalis_endo	pseudo	126.1721941	0	truncated
NJCOBOFG_00995	Sodalis_endo	pseudo	10.80149553	0	truncated
NJCOBOFG_00996	Sodalis_endo	pseudo	0.137740771	0	truncated
NJCOBOFG_00997	Sodalis_endo	pseudo	15.72363882	0	truncated
NJCOBOFG_01004	Sodalis_endo	pseudo	471.9687107	0	truncated
NJCOBOFG_01008	Sodalis_endo	pseudo	0	0	truncated
NJCOBOFG_01013	Sodalis_endo	pseudo	10.09694494	0	truncated
NJCOBOFG_01014	Sodalis_endo	pseudo	31.86052861	0	truncated
NJCOBOFG_01020	Sodalis_endo	pseudo	2.598660114	0	truncated
NJCOBOFG_01021	Sodalis_endo	pseudo	5.367725274	0	truncated
NJCOBOFG_01030	Sodalis_endo	pseudo	17.5657502	0	truncated
NJCOBOFG_01031	Sodalis_endo	pseudo	23.92662665	0	truncated
NJCOBOFG_01032	Sodalis_endo	pseudo	12.76575292	0	truncated
NJCOBOFG_01051	Sodalis_endo	pseudo	5.287056363	0	truncated
NJCOBOFG_01052	Sodalis_endo	pseudo	27.4781027	0	truncated
NJCOBOFG_01063	Sodalis_endo	pseudo	0	0	truncated
NJCOBOFG_01077	Sodalis_endo	pseudo	53.95404679	0	truncated
NJCOBOFG_01078	Sodalis_endo	pseudo	164.5492337	0	truncated
NJCOBOFG_01079	Sodalis_endo	pseudo	1.20269194	0	truncated
NJCOBOFG_01080	Sodalis_endo	pseudo	42.1252924	0	truncated
NJCOBOFG_01081	Sodalis_endo	pseudo	1.945371081	0	truncated
NJCOBOFG_01082	Sodalis_endo	pseudo	0	0	truncated
NJCOBOFG_01086	Sodalis_endo	pseudo	13.19708368	0	truncated
NJCOBOFG_01089	Sodalis_endo	pseudo	294.3421482	0	truncated
NJCOBOFG_01090	Sodalis_endo	pseudo	28.57424217	0	truncated
NJCOBOFG_01091	Sodalis_endo	pseudo	39.50473968	0	truncated
NJCOBOFG_01093	Sodalis_endo	pseudo	73.91615853	0	truncated
NJCOBOFG_01094	Sodalis_endo	pseudo	296.1971818	0	truncated
NJCOBOFG_01099	Sodalis_endo	pseudo	74.5659083	0	truncated
NJCOBOFG_01105	Sodalis_endo	pseudo	0	0	truncated
NJCOBOFG_01108	Sodalis_endo	pseudo	0	0	truncated
NJCOBOFG_01109	Sodalis_endo	pseudo	0	0	truncated
NJCOBOFG_01110	Sodalis_endo	pseudo	0	0	truncated
NJCOBOFG_01117	Sodalis_endo	pseudo	2.013996134	0	truncated
NJCOBOFG_01118	Sodalis_endo	pseudo	10.27867877	0	truncated
NJCOBOFG_01121	Sodalis_endo	pseudo	235.6811284	0	truncated
NJCOBOFG_01128	Sodalis_endo	pseudo	15.95893075	0	truncated
NJCOBOFG_01129	Sodalis_endo	pseudo	0	0	truncated
NJCOBOFG_01141	Sodalis_endo	pseudo	0	0	truncated
NJCOBOFG_01142	Sodalis_endo	pseudo	9.557810474	0	truncated
NJCOBOFG_01143	Sodalis_endo	pseudo	679.6737783	0	truncated
NJCOBOFG_01145	Sodalis_endo	pseudo	3122.059874	30.86690793	truncated
NJCOBOFG_01147	Sodalis_endo	pseudo	0	0	truncated
NJCOBOFG_01148	Sodalis_endo	pseudo	7.713483196	0	truncated
NJCOBOFG_01160	Sodalis_endo	pseudo	88.95589831	0	truncated
NJCOBOFG_01161	Sodalis_endo	pseudo	252.4531397	48.04754537	truncated
NJCOBOFG_01164	Sodalis_endo	pseudo	0	0	truncated
NJCOBOFG_01165	Sodalis_endo	pseudo	19.29981092	0	truncated
NJCOBOFG_01166	Sodalis_endo	pseudo	409.4724179	546.4912557	truncated
NJCOBOFG_01174	Sodalis_endo	pseudo	0	0	truncated
NJCOBOFG_01175	Sodalis_endo	pseudo	0	0	truncated
NJCOBOFG_01176	Sodalis_endo	pseudo	2.444413689	0	truncated
NJCOBOFG_01183	Sodalis_endo	pseudo	69.22404604	0	truncated
NJCOBOFG_01184	Sodalis_endo	pseudo	163.4014805	0	truncated
NJCOBOFG_01189	Sodalis_endo	pseudo	36.21400113	0	truncated
NJCOBOFG_01193	Sodalis_endo	pseudo	8.375219742	0	truncated
NJCOBOFG_01194	Sodalis_endo	pseudo	44.96027457	0	truncated
NJCOBOFG_01195	Sodalis_endo	pseudo	8.853089312	0	truncated
NJCOBOFG_01201	Sodalis_endo	pseudo	0	0	truncated
NJCOBOFG_01202	Sodalis_endo	pseudo	0	0	truncated
NJCOBOFG_01206	Sodalis_endo	pseudo	0	0	truncated
NJCOBOFG_01208	Sodalis_endo	pseudo	19.50495061	0	truncated
NJCOBOFG_01216	Sodalis_endo	pseudo	19.80300763	0	truncated
NJCOBOFG_01217	Sodalis_endo	pseudo	0	0	truncated
NJCOBOFG_01218	Sodalis_endo	pseudo	82.09702173	0	truncated
NJCOBOFG_01219	Sodalis_endo	pseudo	0	0	truncated
NJCOBOFG_01223	Sodalis_endo	pseudo	260.1249437	0	truncated
NJCOBOFG_01224	Sodalis_endo	pseudo	0	0	truncated
NJCOBOFG_01225	Sodalis_endo	pseudo	0	0	truncated
NJCOBOFG_01228	Sodalis_endo	pseudo	0	0	truncated
NJCOBOFG_01232	Sodalis_endo	pseudo	1855.427175	0	truncated
NJCOBOFG_01234	Sodalis_endo	pseudo	175.782728	0	truncated
NJCOBOFG_01235	Sodalis_endo	pseudo	31.17446248	0	truncated
NJCOBOFG_01236	Sodalis_endo	pseudo	0	0	truncated
NJCOBOFG_01237	Sodalis_endo	pseudo	0	0	truncated
NJCOBOFG_01240	Sodalis_endo	pseudo	642.4045855	0	truncated
NJCOBOFG_01244	Sodalis_endo	pseudo	191.8347228	0	truncated
NJCOBOFG_01245	Sodalis_endo	pseudo	9.764744836	0	truncated
NJCOBOFG_01248	Sodalis_endo	pseudo	48.82161972	0	truncated
NJCOBOFG_01249	Sodalis_endo	pseudo	0	0	truncated
NJCOBOFG_01251	Sodalis_endo	pseudo	0	0	truncated
NJCOBOFG_01252	Sodalis_endo	pseudo	10.0420819	0	truncated
NJCOBOFG_01253	Sodalis_endo	pseudo	0	0	truncated
NJCOBOFG_01254	Sodalis_endo	pseudo	24.7851083	0	truncated
NJCOBOFG_01259	Sodalis_endo	pseudo	36.89212274	0	truncated
NJCOBOFG_01266	Sodalis_endo	pseudo	250.259625	0	truncated
NJCOBOFG_01267	Sodalis_endo	pseudo	183.2525089	0	truncated
NJCOBOFG_01284	Sodalis_endo	pseudo	0	0	truncated
NJCOBOFG_01292	Sodalis_endo	pseudo	0	0	truncated
NJCOBOFG_01293	Sodalis_endo	pseudo	0	0	truncated
NJCOBOFG_01294	Sodalis_endo	pseudo	0	0	truncated
NJCOBOFG_01295	Sodalis_endo	pseudo	0	0	truncated
NJCOBOFG_01297	Sodalis_endo	pseudo	5.344115323	0	truncated
NJCOBOFG_01298	Sodalis_endo	pseudo	17.63139049	0	truncated
NJCOBOFG_01300	Sodalis_endo	pseudo	0	0	truncated
NJCOBOFG_01301	Sodalis_endo	pseudo	0	0	truncated
NJCOBOFG_01302	Sodalis_endo	pseudo	0	0	truncated
NJCOBOFG_01303	Sodalis_endo	pseudo	0	0	truncated
NJCOBOFG_01304	Sodalis_endo	pseudo	59.08782946	0	truncated
NJCOBOFG_01344	Sodalis_endo	pseudo	0	0	truncated
NJCOBOFG_01345	Sodalis_endo	pseudo	0	0	truncated
NJCOBOFG_01346	Sodalis_endo	pseudo	1.225082625	0	truncated
NJCOBOFG_01353	Sodalis_endo	pseudo	29.11035916	0	truncated
NJCOBOFG_01354	Sodalis_endo	pseudo	15.71451851	0	truncated
NJCOBOFG_01357	Sodalis_endo	pseudo	78.36472183	0	truncated
NJCOBOFG_01358	Sodalis_endo	pseudo	92.60003964	0	truncated
NJCOBOFG_01362	Sodalis_endo	pseudo	270.8664855	0	truncated
NJCOBOFG_01363	Sodalis_endo	pseudo	881.8592796	0	truncated
NJCOBOFG_01366	Sodalis_endo	pseudo	0	0	truncated
NJCOBOFG_01369	Sodalis_endo	pseudo	87.08419278	0	truncated
NJCOBOFG_01370	Sodalis_endo	pseudo	0	0	truncated
NJCOBOFG_01378	Sodalis_endo	pseudo	47.7176808	62.59602	truncated
NJCOBOFG_01381	Sodalis_endo	pseudo	58.87681892	58.48466766	truncated
NJCOBOFG_01382	Sodalis_endo	pseudo	418.8275078	49.68819326	truncated
NJCOBOFG_01383	Sodalis_endo	pseudo	14.21560789	0	truncated
NJCOBOFG_01398	Sodalis_endo	pseudo	98.30255709	0	truncated
NJCOBOFG_01399	Sodalis_endo	pseudo	141.0183657	0	truncated
NJCOBOFG_01400	Sodalis_endo	pseudo	61.3825324	0	truncated
NJCOBOFG_01402	Sodalis_endo	pseudo	86.53417262	0	truncated
NJCOBOFG_01403	Sodalis_endo	pseudo	0	0	truncated
NJCOBOFG_01405	Sodalis_endo	pseudo	266.2053334	0	truncated
NJCOBOFG_01406	Sodalis_endo	pseudo	88.03414741	17.16754992	truncated
NJCOBOFG_01407	Sodalis_endo	pseudo	5.5745893	0	truncated
NJCOBOFG_01408	Sodalis_endo	pseudo	0	0	truncated
NJCOBOFG_01409	Sodalis_endo	pseudo	23.94593297	0	truncated
NJCOBOFG_01410	Sodalis_endo	pseudo	1.968257638	0	truncated
NJCOBOFG_01413	Sodalis_endo	pseudo	0	0	truncated
NJCOBOFG_01415	Sodalis_endo	pseudo	140.2594597	0	truncated
NJCOBOFG_01418	Sodalis_endo	pseudo	23.92127811	0	truncated
NJCOBOFG_01419	Sodalis_endo	pseudo	57.54822396	0	truncated
NJCOBOFG_01420	Sodalis_endo	pseudo	32.57551607	0	truncated
NJCOBOFG_01426	Sodalis_endo	pseudo	26.45996516	20.17045469	truncated
NJCOBOFG_01428	Sodalis_endo	pseudo	0	98.57496404	truncated
NJCOBOFG_01429	Sodalis_endo	pseudo	7.336276998	0	truncated
NJCOBOFG_01430	Sodalis_endo	pseudo	26.16024433	0	truncated
NJCOBOFG_01431	Sodalis_endo	pseudo	8.486311301	0	truncated
NJCOBOFG_01435	Sodalis_endo	pseudo	10.85654924	0	truncated
NJCOBOFG_01437	Sodalis_endo	pseudo	450.5041088	0	truncated
NJCOBOFG_01438	Sodalis_endo	pseudo	2.340045464	0	truncated
NJCOBOFG_01439	Sodalis_endo	pseudo	145.1724172	0	truncated
NJCOBOFG_01447	Sodalis_endo	pseudo	0	0	truncated
NJCOBOFG_01448	Sodalis_endo	pseudo	0	0	truncated
NJCOBOFG_01467	Sodalis_endo	pseudo	0	0	truncated
NJCOBOFG_01468	Sodalis_endo	pseudo	0	0	truncated
NJCOBOFG_01470	Sodalis_endo	pseudo	0	0	truncated
NJCOBOFG_01471	Sodalis_endo	pseudo	4.439737421	0	truncated
NJCOBOFG_01481	Sodalis_endo	pseudo	2.104367756	0	truncated
NJCOBOFG_01482	Sodalis_endo	pseudo	0	0	truncated
NJCOBOFG_01489	Sodalis_endo	pseudo	9.720891138	0	truncated
NJCOBOFG_01490	Sodalis_endo	pseudo	0	0	truncated
NJCOBOFG_01491	Sodalis_endo	pseudo	4.118215605	0	truncated
NJCOBOFG_01492	Sodalis_endo	pseudo	159.1469727	0	truncated
NJCOBOFG_01496	Sodalis_endo	pseudo	0	0	truncated
NJCOBOFG_01497	Sodalis_endo	pseudo	0	0	truncated
NJCOBOFG_01503	Sodalis_endo	pseudo	0	0	truncated
NJCOBOFG_01505	Sodalis_endo	pseudo	0	0	truncated
NJCOBOFG_01506	Sodalis_endo	pseudo	14.50545588	0	truncated
NJCOBOFG_01511	Sodalis_endo	pseudo	36.0718773	0	truncated
NJCOBOFG_01517	Sodalis_endo	pseudo	11.63624012	0	truncated
NJCOBOFG_01518	Sodalis_endo	pseudo	26.89264384	0	truncated
NJCOBOFG_01529	Sodalis_endo	pseudo	113.0654665	0	truncated
NJCOBOFG_01530	Sodalis_endo	pseudo	0	0	truncated
NJCOBOFG_01531	Sodalis_endo	pseudo	81.57519601	0	truncated
NJCOBOFG_01532	Sodalis_endo	pseudo	0	0	truncated
NJCOBOFG_01533	Sodalis_endo	pseudo	0	0	truncated
NJCOBOFG_01534	Sodalis_endo	pseudo	0	0	truncated
NJCOBOFG_01535	Sodalis_endo	pseudo	0	0	truncated
NJCOBOFG_01538	Sodalis_endo	pseudo	11.27007705	0	truncated
NJCOBOFG_01539	Sodalis_endo	pseudo	127.5502545	0	truncated
NJCOBOFG_01543	Sodalis_endo	pseudo	0	0	truncated
NJCOBOFG_01560	Sodalis_endo	pseudo	0	0	truncated
NJCOBOFG_01561	Sodalis_endo	pseudo	0	0	truncated
NJCOBOFG_01564	Sodalis_endo	pseudo	21.596076	0	truncated
NJCOBOFG_01572	Sodalis_endo	pseudo	18.41699208	0	truncated
NJCOBOFG_01573	Sodalis_endo	pseudo	2.895402472	0	truncated
NJCOBOFG_01575	Sodalis_endo	pseudo	60.65093015	0	truncated
NJCOBOFG_01578	Sodalis_endo	pseudo	0	0	truncated
NJCOBOFG_01579	Sodalis_endo	pseudo	0	0	truncated
NJCOBOFG_01613	Sodalis_endo	pseudo	29.26825827	0	truncated
NJCOBOFG_01614	Sodalis_endo	pseudo	55.04820299	22.52845413	truncated
NJCOBOFG_01618	Sodalis_endo	pseudo	353.8777543	0	truncated
NJCOBOFG_01621	Sodalis_endo	pseudo	979.7677996	0	truncated
NJCOBOFG_01623	Sodalis_endo	pseudo	0	0	truncated
NJCOBOFG_01625	Sodalis_endo	pseudo	53.67657188	0	truncated
NJCOBOFG_01626	Sodalis_endo	pseudo	0	0	truncated
NJCOBOFG_01639	Sodalis_endo	pseudo	0	0	truncated
NJCOBOFG_01640	Sodalis_endo	pseudo	27.1849346	0	truncated
NJCOBOFG_01642	Sodalis_endo	pseudo	0	0	truncated
NJCOBOFG_01643	Sodalis_endo	pseudo	32.02082069	0	truncated
NJCOBOFG_01645	Sodalis_endo	pseudo	659.6634032	0	truncated
NJCOBOFG_01646	Sodalis_endo	pseudo	449.333261	0	truncated
NJCOBOFG_01647	Sodalis_endo	pseudo	79.36750204	0	truncated
NJCOBOFG_01648	Sodalis_endo	pseudo	149.9888642	0	truncated
NJCOBOFG_01649	Sodalis_endo	pseudo	7.946541574	0	truncated
NJCOBOFG_01650	Sodalis_endo	pseudo	466.6737913	0	truncated
NJCOBOFG_01651	Sodalis_endo	pseudo	41.25617676	0	truncated
NJCOBOFG_01652	Sodalis_endo	pseudo	0	0	truncated
NJCOBOFG_01653	Sodalis_endo	pseudo	0	0	truncated
NJCOBOFG_01657	Sodalis_endo	pseudo	0	0	truncated
NJCOBOFG_01658	Sodalis_endo	pseudo	0	0	truncated
NJCOBOFG_01662	Sodalis_endo	pseudo	0	0	truncated
NJCOBOFG_01663	Sodalis_endo	pseudo	0	0	truncated
NJCOBOFG_01664	Sodalis_endo	pseudo	7.649249321	0	truncated
NJCOBOFG_01665	Sodalis_endo	pseudo	10.50500384	0	truncated
NJCOBOFG_01666	Sodalis_endo	pseudo	27.63499615	0	truncated
NJCOBOFG_01668	Sodalis_endo	pseudo	4.689733855	0	truncated
NJCOBOFG_01670	Sodalis_endo	pseudo	0	0	truncated
NJCOBOFG_01672	Sodalis_endo	pseudo	5.984599031	0	truncated
NJCOBOFG_01675	Sodalis_endo	pseudo	47.02736529	0	truncated
NJCOBOFG_01676	Sodalis_endo	pseudo	9.764912188	0	truncated
NJCOBOFG_01677	Sodalis_endo	pseudo	32.21641367	0	truncated
NJCOBOFG_01688	Sodalis_endo	pseudo	2.041804375	0	truncated
NJCOBOFG_01712	Sodalis_endo	pseudo	27.77554916	0	truncated
NJCOBOFG_01713	Sodalis_endo	pseudo	8.427590874	0	truncated
NJCOBOFG_01720	Sodalis_endo	pseudo	129.1435006	0	truncated
NJCOBOFG_01722	Sodalis_endo	pseudo	127.9781288	0	truncated
NJCOBOFG_01723	Sodalis_endo	pseudo	340.4586859	0	truncated
NJCOBOFG_01731	Sodalis_endo	pseudo	23.75516872	0	truncated
NJCOBOFG_01745	Sodalis_endo	pseudo	470.0951544	0	truncated
NJCOBOFG_01746	Sodalis_endo	pseudo	1343.667231	0	truncated
NJCOBOFG_01755	Sodalis_endo	pseudo	3.359097521	0	truncated
NJCOBOFG_01756	Sodalis_endo	pseudo	11.93179432	0	truncated
NJCOBOFG_01757	Sodalis_endo	pseudo	20.55735755	0	truncated
NJCOBOFG_01758	Sodalis_endo	pseudo	0	0	truncated
NJCOBOFG_01760	Sodalis_endo	pseudo	0	0	truncated
NJCOBOFG_01765	Sodalis_endo	pseudo	9.304150839	0	truncated
NJCOBOFG_01766	Sodalis_endo	pseudo	0	0	truncated
NJCOBOFG_01767	Sodalis_endo	pseudo	0	0	truncated
NJCOBOFG_01768	Sodalis_endo	pseudo	0	0	truncated
NJCOBOFG_01771	Sodalis_endo	pseudo	0	0	truncated
NJCOBOFG_01772	Sodalis_endo	pseudo	23.41484629	0	truncated
NJCOBOFG_01808	Sodalis_endo	pseudo	0	0	truncated
NJCOBOFG_01812	Sodalis_endo	pseudo	112.0733322	0	truncated
NJCOBOFG_01813	Sodalis_endo	pseudo	0	0	truncated
NJCOBOFG_01818	Sodalis_endo	pseudo	7.378114361	0	truncated
NJCOBOFG_01819	Sodalis_endo	pseudo	0	0	truncated
NJCOBOFG_01820	Sodalis_endo	pseudo	0	0	truncated
NJCOBOFG_01837	Sodalis_endo	pseudo	19.47297458	1.27805265	truncated
NJCOBOFG_01842	Sodalis_endo	pseudo	426.256365	600.7175159	truncated
NJCOBOFG_01844	Sodalis_endo	pseudo	78.23955099	0	truncated
NJCOBOFG_01845	Sodalis_endo	pseudo	0	0	truncated
NJCOBOFG_01846	Sodalis_endo	pseudo	51.81642299	0	truncated
NJCOBOFG_01847	Sodalis_endo	pseudo	0	0	truncated
NJCOBOFG_01848	Sodalis_endo	pseudo	0	0	truncated
NJCOBOFG_01850	Sodalis_endo	pseudo	35.85175034	0	truncated
NJCOBOFG_01853	Sodalis_endo	pseudo	4.772243717	13.64207092	truncated
NJCOBOFG_01854	Sodalis_endo	pseudo	0	0	truncated
NJCOBOFG_01856	Sodalis_endo	pseudo	24.58672769	18.18942789	truncated
NJCOBOFG_01864	Sodalis_endo	pseudo	382.1116776	0	truncated
NJCOBOFG_01865	Sodalis_endo	pseudo	2193.289106	0	truncated
NJCOBOFG_01874	Sodalis_endo	pseudo	0	0	truncated
NJCOBOFG_01875	Sodalis_endo	pseudo	0	0	truncated
NJCOBOFG_01884	Sodalis_endo	pseudo	57.29565812	0	truncated
NJCOBOFG_01885	Sodalis_endo	pseudo	9.600811698	0	truncated
NJCOBOFG_01890	Sodalis_endo	pseudo	0.428278282	0	truncated
NJCOBOFG_01891	Sodalis_endo	pseudo	3.341478612	0	truncated
NJCOBOFG_01906	Sodalis_endo	pseudo	41.89780163	0	truncated
NJCOBOFG_01910	Sodalis_endo	pseudo	0	0	truncated
NJCOBOFG_01911	Sodalis_endo	pseudo	0.478078083	0	truncated
NJCOBOFG_01912	Sodalis_endo	pseudo	58.67658157	0	truncated
NJCOBOFG_01928	Sodalis_endo	pseudo	0	0	truncated
NJCOBOFG_01929	Sodalis_endo	pseudo	1.009031232	0	truncated
NJCOBOFG_01931	Sodalis_endo	pseudo	18.8313505	0	truncated
NJCOBOFG_01935	Sodalis_endo	pseudo	0	0	truncated
NJCOBOFG_01936	Sodalis_endo	pseudo	0	0	truncated
NJCOBOFG_01943	Sodalis_endo	pseudo	0	31.02359274	truncated
NJCOBOFG_01946	Sodalis_endo	pseudo	241.3692357	0	truncated
NJCOBOFG_01947	Sodalis_endo	pseudo	81.83747469	0	truncated
NJCOBOFG_01949	Sodalis_endo	pseudo	0.289540247	0	truncated
NJCOBOFG_01950	Sodalis_endo	pseudo	7.831374304	0	truncated
NJCOBOFG_01952	Sodalis_endo	pseudo	103.2089541	0	truncated
NJCOBOFG_01957	Sodalis_endo	pseudo	3.036128276	0	truncated
NJCOBOFG_01959	Sodalis_endo	pseudo	19.2946206	0	truncated
NJCOBOFG_01960	Sodalis_endo	pseudo	65.95028133	0	truncated
NJCOBOFG_01965	Sodalis_endo	pseudo	49.78639627	0	truncated
NJCOBOFG_01966	Sodalis_endo	pseudo	0	0	truncated
NJCOBOFG_01967	Sodalis_endo	pseudo	0	0	truncated
NJCOBOFG_01971	Sodalis_endo	pseudo	34.01679625	0	truncated
NJCOBOFG_01974	Sodalis_endo	pseudo	311.86068	0	truncated
NJCOBOFG_01975	Sodalis_endo	pseudo	38.35013431	0	truncated
NJCOBOFG_01976	Sodalis_endo	pseudo	73.73960265	29.38292197	truncated
NJCOBOFG_01981	Sodalis_endo	pseudo	0.72313905	0	truncated
NJCOBOFG_01985	Sodalis_endo	pseudo	99.24213338	0	truncated
NJCOBOFG_01986	Sodalis_endo	pseudo	24.57306175	0	truncated
NJCOBOFG_01990	Sodalis_endo	pseudo	0	0	truncated
NJCOBOFG_01991	Sodalis_endo	pseudo	12.77620573	0	truncated
NJCOBOFG_01992	Sodalis_endo	pseudo	5.688828504	0	truncated
NJCOBOFG_01993	Sodalis_endo	pseudo	0	0	truncated
NJCOBOFG_01994	Sodalis_endo	pseudo	0	0	truncated
NJCOBOFG_01996	Sodalis_endo	pseudo	117.6448039	0	truncated
NJCOBOFG_01997	Sodalis_endo	pseudo	1212.983305	0	truncated
NJCOBOFG_01998	Sodalis_endo	pseudo	1427.491611	0	truncated
NJCOBOFG_01999	Sodalis_endo	pseudo	6331.963517	11.31786624	truncated
NJCOBOFG_02003	Sodalis_endo	pseudo	0	0	truncated
NJCOBOFG_02005	Sodalis_endo	pseudo	0	0	truncated
NJCOBOFG_02006	Sodalis_endo	pseudo	4.553845027	0	truncated
NJCOBOFG_02011	Sodalis_endo	pseudo	0	0	truncated
NJCOBOFG_02013	Sodalis_endo	pseudo	5.574876623	0	truncated
NJCOBOFG_02015	Sodalis_endo	pseudo	1202.068278	62.36375276	truncated
NJCOBOFG_02023	Sodalis_endo	pseudo	42.36642418	0	truncated
NJCOBOFG_02029	Sodalis_endo	pseudo	199.4704888	0	truncated
NJCOBOFG_02030	Sodalis_endo	pseudo	3.82462466	0	truncated
NJCOBOFG_02033	Sodalis_endo	pseudo	37.91588016	0	truncated
NJCOBOFG_02034	Sodalis_endo	pseudo	44.49884498	0	truncated
NJCOBOFG_02053	Sodalis_endo	pseudo	0	0	truncated
NJCOBOFG_02054	Sodalis_endo	pseudo	0	0	truncated
NJCOBOFG_02055	Sodalis_endo	pseudo	0	0	truncated
NJCOBOFG_02057	Sodalis_endo	pseudo	71.08618966	0	truncated
NJCOBOFG_02065	Sodalis_endo	pseudo	11.82175142	0	truncated
NJCOBOFG_02066	Sodalis_endo	pseudo	31.54575402	0	truncated
NJCOBOFG_02067	Sodalis_endo	pseudo	0	0	truncated
NJCOBOFG_02068	Sodalis_endo	pseudo	135.5088022	0	truncated
NJCOBOFG_02077	Sodalis_endo	pseudo	0	10.95277378	truncated
NJCOBOFG_02079	Sodalis_endo	pseudo	101.0754155	0	truncated
NJCOBOFG_02089	Sodalis_endo	pseudo	0	0	truncated
NJCOBOFG_02090	Sodalis_endo	pseudo	0	0	truncated
NJCOBOFG_02091	Sodalis_endo	pseudo	0.204180438	0	truncated
NJCOBOFG_02102	Sodalis_endo	pseudo	51.4209242	0	truncated
NJCOBOFG_02105	Sodalis_endo	pseudo	14.11959636	0	truncated
NJCOBOFG_02107	Sodalis_endo	pseudo	18.31358945	0	truncated
NJCOBOFG_02108	Sodalis_endo	pseudo	28.51128717	0	truncated
NJCOBOFG_02109	Sodalis_endo	pseudo	0	0	truncated
NJCOBOFG_02118	Sodalis_endo	pseudo	25.63447878	0	truncated
NJCOBOFG_02125	Sodalis_endo	pseudo	136.3409748	8.020535132	truncated
NJCOBOFG_02130	Sodalis_endo	pseudo	19.12130418	16.04107026	truncated
NJCOBOFG_02131	Sodalis_endo	pseudo	43.53059984	0	truncated
NJCOBOFG_02132	Sodalis_endo	pseudo	19.87556162	0	truncated
NJCOBOFG_02133	Sodalis_endo	pseudo	107.4671525	0	truncated
NJCOBOFG_02135	Sodalis_endo	pseudo	66.47381477	0	truncated
NJCOBOFG_02136	Sodalis_endo	pseudo	0	0	truncated
NJCOBOFG_02137	Sodalis_endo	pseudo	0	0	truncated
NJCOBOFG_02138	Sodalis_endo	pseudo	0	0	truncated
NJCOBOFG_02139	Sodalis_endo	pseudo	0	6.346467051	truncated
NJCOBOFG_02143	Sodalis_endo	pseudo	2.819594588	0	truncated
NJCOBOFG_02144	Sodalis_endo	pseudo	10.00358032	0	truncated
NJCOBOFG_02155	Sodalis_endo	pseudo	357.1197054	3.334232281	truncated
NJCOBOFG_02163	Sodalis_endo	pseudo	4.466413195	0	truncated
NJCOBOFG_02166	Sodalis_endo	pseudo	0	0	truncated
NJCOBOFG_02172	Sodalis_endo	pseudo	0	0	truncated
NJCOBOFG_02173	Sodalis_endo	pseudo	0	0	truncated
NJCOBOFG_02174	Sodalis_endo	pseudo	0	0	truncated
NJCOBOFG_02175	Sodalis_endo	pseudo	0	0	truncated
NJCOBOFG_02176	Sodalis_endo	pseudo	326.172538	0	truncated
NJCOBOFG_02180	Sodalis_endo	pseudo	9.887553612	0	truncated
NJCOBOFG_02181	Sodalis_endo	pseudo	8.817908778	0	truncated
NJCOBOFG_02192	Sodalis_endo	pseudo	26.65656313	0	truncated
NJCOBOFG_02193	Sodalis_endo	pseudo	4.012128611	0	truncated
NJCOBOFG_02200	Sodalis_endo	pseudo	873.8250333	0	truncated
NJCOBOFG_02201	Sodalis_endo	pseudo	359.2444144	70.91574417	truncated
NJCOBOFG_02207	Sodalis_endo	pseudo	50.37237108	0	truncated
NJCOBOFG_02208	Sodalis_endo	pseudo	0	0	truncated
NJCOBOFG_02209	Sodalis_endo	pseudo	0	0	truncated
NJCOBOFG_02210	Sodalis_endo	pseudo	32.61869566	0	truncated
NJCOBOFG_02211	Sodalis_endo	pseudo	5.892229716	0	truncated
NJCOBOFG_02218	Sodalis_endo	pseudo	1.241523129	0	truncated
NJCOBOFG_02219	Sodalis_endo	pseudo	0.761383613	0	truncated
NJCOBOFG_02221	Sodalis_endo	pseudo	0	0	truncated
NJCOBOFG_02222	Sodalis_endo	pseudo	0.814804563	0	truncated
NJCOBOFG_02223	Sodalis_endo	pseudo	0	0	truncated
NJCOBOFG_02224	Sodalis_endo	pseudo	0	0	truncated
NJCOBOFG_02230	Sodalis_endo	pseudo	0	0	truncated
NJCOBOFG_02232	Sodalis_endo	pseudo	22.65328223	0	truncated
NJCOBOFG_02237	Sodalis_endo	pseudo	5.413591417	37.38010869	truncated
NJCOBOFG_02238	Sodalis_endo	pseudo	0	0	truncated
NJCOBOFG_02239	Sodalis_endo	pseudo	0	0	truncated
NJCOBOFG_02240	Sodalis_endo	pseudo	0	0	truncated
NJCOBOFG_02241	Sodalis_endo	pseudo	0	0	truncated
NJCOBOFG_02256	Sodalis_endo	pseudo	0	0	truncated
NJCOBOFG_02261	Sodalis_endo	pseudo	0	0	truncated
NJCOBOFG_02265	Sodalis_endo	pseudo	0	0	truncated
NJCOBOFG_02275	Sodalis_endo	pseudo	14.5188241	0	truncated
NJCOBOFG_02292	Sodalis_endo	pseudo	283.7734543	0	truncated
NJCOBOFG_02294	Sodalis_endo	pseudo	19.49769994	0	truncated
NJCOBOFG_02298	Sodalis_endo	pseudo	59.1801034	0	truncated
NJCOBOFG_02304	Sodalis_endo	pseudo	12.13221101	0	truncated
NJCOBOFG_02307	Sodalis_endo	pseudo	60.19914552	0	truncated
NJCOBOFG_02315	Sodalis_endo	pseudo	438.6716333	0	truncated
NJCOBOFG_02328	Sodalis_endo	pseudo	22.18476462	0	truncated
NJCOBOFG_02329	Sodalis_endo	pseudo	0	0	truncated
NJCOBOFG_02331	Sodalis_endo	pseudo	0	26.57238161	truncated
NJCOBOFG_02332	Sodalis_endo	pseudo	2.208484299	0	truncated
NJCOBOFG_02333	Sodalis_endo	pseudo	0	0	truncated
NJCOBOFG_02334	Sodalis_endo	pseudo	0	0	truncated
NJCOBOFG_02344	Sodalis_endo	pseudo	55.50377044	0	truncated
NJCOBOFG_02345	Sodalis_endo	pseudo	23.23960004	172.1590921	truncated
NJCOBOFG_02346	Sodalis_endo	pseudo	2.549303509	3.618500752	truncated
NJCOBOFG_02347	Sodalis_endo	pseudo	9.594469836	0	truncated
NJCOBOFG_02354	Sodalis_endo	pseudo	0	0	truncated
NJCOBOFG_02362	Sodalis_endo	pseudo	0	0	truncated
NJCOBOFG_02363	Sodalis_endo	pseudo	0	0	truncated
NJCOBOFG_02364	Sodalis_endo	pseudo	0.585679702	0	truncated
NJCOBOFG_02365	Sodalis_endo	pseudo	18.11534175	0	truncated
NJCOBOFG_02366	Sodalis_endo	pseudo	41.9053827	0	truncated
NJCOBOFG_02368	Sodalis_endo	pseudo	92.69019045	0	truncated
NJCOBOFG_02369	Sodalis_endo	pseudo	116.7801665	0	truncated
NJCOBOFG_02370	Sodalis_endo	pseudo	32.43476414	0	truncated
NJCOBOFG_02371	Sodalis_endo	pseudo	55.13696688	0	truncated
NJCOBOFG_02376	Sodalis_endo	pseudo	0	0	truncated
NJCOBOFG_02378	Sodalis_endo	pseudo	0	0	truncated
NJCOBOFG_02380	Sodalis_endo	pseudo	0	0	truncated
NJCOBOFG_02381	Sodalis_endo	pseudo	0	0	truncated
NJCOBOFG_02404	Sodalis_endo	pseudo	3.109516268	0	truncated
NJCOBOFG_02405	Sodalis_endo	pseudo	0	0	truncated
NJCOBOFG_02406	Sodalis_endo	pseudo	5.968265095	0	truncated
NJCOBOFG_02408	Sodalis_endo	pseudo	0	0	truncated
NJCOBOFG_02409	Sodalis_endo	pseudo	615.4883286	1236.881096	truncated
NJCOBOFG_02417	Sodalis_endo	pseudo	9.105614639	0	truncated
NJCOBOFG_02418	Sodalis_endo	pseudo	103.9461573	0	truncated
NJCOBOFG_02424	Sodalis_endo	pseudo	0	0	truncated
NJCOBOFG_02426	Sodalis_endo	pseudo	32.83442171	0	truncated
NJCOBOFG_02428	Sodalis_endo	pseudo	160.2965546	12.65351505	truncated
NJCOBOFG_02429	Sodalis_endo	pseudo	67.72611792	0	truncated
NJCOBOFG_02432	Sodalis_endo	pseudo	25.45778603	0	truncated
NJCOBOFG_02433	Sodalis_endo	pseudo	150.7802019	0	truncated
NJCOBOFG_02442	Sodalis_endo	pseudo	0	0	truncated
NJCOBOFG_02443	Sodalis_endo	pseudo	6.125413126	0	truncated
NJCOBOFG_02449	Sodalis_endo	pseudo	0	0	truncated
NJCOBOFG_02450	Sodalis_endo	pseudo	2.908822265	0	truncated
NJCOBOFG_02479	Sodalis_endo	pseudo	44.31798493	0	truncated
NJCOBOFG_02487	Sodalis_endo	pseudo	192.0538841	0	truncated
NJCOBOFG_02488	Sodalis_endo	pseudo	0	0	truncated
NJCOBOFG_02491	Sodalis_endo	pseudo	0	0	truncated
NJCOBOFG_02492	Sodalis_endo	pseudo	36.36347482	0	truncated
NJCOBOFG_02497	Sodalis_endo	pseudo	9.76237717	0	truncated
NJCOBOFG_02498	Sodalis_endo	pseudo	4.527479267	0	truncated
NJCOBOFG_02499	Sodalis_endo	pseudo	0	0	truncated
NJCOBOFG_02500	Sodalis_endo	pseudo	0	0	truncated
NJCOBOFG_02501	Sodalis_endo	pseudo	0	0	truncated
NJCOBOFG_02502	Sodalis_endo	pseudo	7.231315925	0	truncated
NJCOBOFG_02511	Sodalis_endo	pseudo	25.52474884	6.657568378	truncated
NJCOBOFG_02512	Sodalis_endo	pseudo	2.393839613	14.46299337	truncated
NJCOBOFG_02513	Sodalis_endo	pseudo	0	0	truncated
NJCOBOFG_02514	Sodalis_endo	pseudo	0	0	truncated
NJCOBOFG_02515	Sodalis_endo	pseudo	0	8.857460537	truncated
NJCOBOFG_02516	Sodalis_endo	pseudo	182.125725	212.209992	truncated
NJCOBOFG_02529	Sodalis_endo	pseudo	19.69688219	0	truncated
NJCOBOFG_02530	Sodalis_endo	pseudo	153.545698	0	truncated
NJCOBOFG_02532	Sodalis_endo	pseudo	243.5724345	0	truncated
NJCOBOFG_02533	Sodalis_endo	pseudo	15.38821891	0	truncated
NJCOBOFG_02534	Sodalis_endo	pseudo	133.3611916	0	truncated
NJCOBOFG_02535	Sodalis_endo	pseudo	220.8342873	86.6900393	truncated
NJCOBOFG_02539	Sodalis_endo	pseudo	0	0	truncated
NJCOBOFG_02540	Sodalis_endo	pseudo	0	0	truncated
NJCOBOFG_02541	Sodalis_endo	pseudo	27.85241205	0	truncated
NJCOBOFG_02544	Sodalis_endo	pseudo	0	0	truncated
NJCOBOFG_02545	Sodalis_endo	pseudo	0	0	truncated
NJCOBOFG_02546	Sodalis_endo	pseudo	4.634560516	0	truncated
NJCOBOFG_02548	Sodalis_endo	pseudo	140.8234922	0	truncated
NJCOBOFG_02550	Sodalis_endo	pseudo	52.2629719	0	truncated
NJCOBOFG_02551	Sodalis_endo	pseudo	0	0	truncated
NJCOBOFG_02557	Sodalis_endo	pseudo	48.84642582	0	truncated
NJCOBOFG_02558	Sodalis_endo	pseudo	35.51789937	0	truncated
NJCOBOFG_02562	Sodalis_endo	pseudo	0.9641854	0	truncated
NJCOBOFG_02563	Sodalis_endo	pseudo	64.62745429	0	truncated
NJCOBOFG_02565	Sodalis_endo	pseudo	0	0	truncated
NJCOBOFG_02566	Sodalis_endo	pseudo	245.0736049	0	truncated
NJCOBOFG_02567	Sodalis_endo	pseudo	72.85625172	0	truncated
NJCOBOFG_02581	Sodalis_endo	pseudo	155.1498683	0	truncated
NJCOBOFG_02585	Sodalis_endo	pseudo	0	0	truncated
NJCOBOFG_02604	Sodalis_endo	pseudo	57.40186148	0	truncated
NJCOBOFG_02605	Sodalis_endo	pseudo	46.45214665	0	truncated
NJCOBOFG_02614	Sodalis_endo	pseudo	1.217918399	0	truncated
NJCOBOFG_02617	Sodalis_endo	pseudo	1162.676363	0	truncated
NJCOBOFG_02620	Sodalis_endo	pseudo	3.356303273	0	truncated
NJCOBOFG_02621	Sodalis_endo	pseudo	69.94670497	29.10308462	truncated
NJCOBOFG_02625	Sodalis_endo	pseudo	0	0	truncated
NJCOBOFG_02626	Sodalis_endo	pseudo	3.266887001	0	truncated
NJCOBOFG_02627	Sodalis_endo	pseudo	18.69976472	0	truncated
NJCOBOFG_02629	Sodalis_endo	pseudo	92.50204101	0	truncated
NJCOBOFG_02631	Sodalis_endo	pseudo	5.43470372	0	truncated
NJCOBOFG_02632	Sodalis_endo	pseudo	4.899681074	0	truncated
NJCOBOFG_02633	Sodalis_endo	pseudo	3.187008027	0	truncated
NJCOBOFG_02635	Sodalis_endo	pseudo	74.77508024	0	truncated
NJCOBOFG_02636	Sodalis_endo	pseudo	75.25543423	0	truncated
NJCOBOFG_02649	Sodalis_endo	pseudo	0	0	truncated
NJCOBOFG_02652	Sodalis_endo	pseudo	16.1909216	0	truncated
NJCOBOFG_02653	Sodalis_endo	pseudo	62.81212936	0	truncated
NJCOBOFG_02657	Sodalis_endo	pseudo	47.34437183	0	truncated
NJCOBOFG_02659	Sodalis_endo	pseudo	1.06802075	0	truncated
NJCOBOFG_02661	Sodalis_endo	pseudo	188.0463436	0	truncated
NJCOBOFG_02662	Sodalis_endo	pseudo	114.800518	0	truncated
NJCOBOFG_02664	Sodalis_endo	pseudo	0	0	truncated
NJCOBOFG_02672	Sodalis_endo	pseudo	1293.15635	124.3649256	truncated
NJCOBOFG_02683	Sodalis_endo	pseudo	129.552623	0	truncated
NJCOBOFG_02684	Sodalis_endo	pseudo	14.22173464	0	truncated
NJCOBOFG_02685	Sodalis_endo	pseudo	57.7377496	0	truncated
NJCOBOFG_02689	Sodalis_endo	pseudo	25.81555727	0	truncated
NJCOBOFG_02690	Sodalis_endo	pseudo	0	0	truncated
NJCOBOFG_02701	Sodalis_endo	pseudo	12.73912737	0	truncated
NJCOBOFG_02716	Sodalis_endo	pseudo	55.67650447	0	truncated
NJCOBOFG_02717	Sodalis_endo	pseudo	133.9897427	0	truncated
NJCOBOFG_02718	Sodalis_endo	pseudo	15.26542748	0	truncated
NJCOBOFG_02720	Sodalis_endo	pseudo	9.331427179	0	truncated
NJCOBOFG_02722	Sodalis_endo	pseudo	67.37722469	27.16287898	truncated
NJCOBOFG_02731	Sodalis_endo	pseudo	24.45525935	0	truncated
NJCOBOFG_02735	Sodalis_endo	pseudo	0	0	truncated
NJCOBOFG_02736	Sodalis_endo	pseudo	198.4506719	92.6007238	truncated
NJCOBOFG_02740	Sodalis_endo	pseudo	69.35901711	0	truncated
NJCOBOFG_02741	Sodalis_endo	pseudo	194.1596166	177.0075669	truncated
NJCOBOFG_02745	Sodalis_endo	pseudo	447.7421586	41.34571063	truncated
NJCOBOFG_02750	Sodalis_endo	pseudo	0	0	truncated
NJCOBOFG_02753	Sodalis_endo	pseudo	8.382507666	0	truncated
NJCOBOFG_02756	Sodalis_endo	pseudo	593.7163332	111.1208686	truncated
NJCOBOFG_02759	Sodalis_endo	pseudo	0	0	truncated
NJCOBOFG_02760	Sodalis_endo	pseudo	6.372007858	0	truncated
NJCOBOFG_02766	Sodalis_endo	pseudo	0	0	truncated
NJCOBOFG_02777	Sodalis_endo	pseudo	5.903705744	0	truncated
NJCOBOFG_02778	Sodalis_endo	pseudo	47.27569121	0	truncated
NJCOBOFG_02779	Sodalis_endo	pseudo	0	0	truncated
NJCOBOFG_02780	Sodalis_endo	pseudo	12.21512074	0	truncated
NJCOBOFG_02781	Sodalis_endo	pseudo	0	0	truncated
NJCOBOFG_02785	Sodalis_endo	pseudo	156.7280876	43.6101268	truncated
NJCOBOFG_02794	Sodalis_endo	pseudo	3.948133579	0	truncated
NJCOBOFG_02795	Sodalis_endo	pseudo	114.0325309	0	truncated
NJCOBOFG_02798	Sodalis_endo	pseudo	246.1352543	0	truncated
NJCOBOFG_02799	Sodalis_endo	pseudo	112.549795	0	truncated
NJCOBOFG_02814	Sodalis_endo	pseudo	740.3951633	0	truncated
NJCOBOFG_02824	Sodalis_endo	pseudo	10.30225519	0	truncated
NJCOBOFG_02831	Sodalis_endo	pseudo	0	0	truncated
NJCOBOFG_02835	Sodalis_endo	pseudo	0	0	truncated
NJCOBOFG_02849	Sodalis_endo	pseudo	0	0	truncated
NJCOBOFG_02850	Sodalis_endo	pseudo	4.900330501	0	truncated
NJCOBOFG_02851	Sodalis_endo	pseudo	2.704915467	0	truncated
NJCOBOFG_02852	Sodalis_endo	pseudo	10.05412637	0	truncated
NJCOBOFG_02853	Sodalis_endo	pseudo	0	0	truncated
NJCOBOFG_02865	Sodalis_endo	pseudo	15.11213034	0	truncated
NJCOBOFG_02867	Sodalis_endo	pseudo	0	0	truncated
NJCOBOFG_02870	Sodalis_endo	pseudo	1570.847213	0	truncated
NJCOBOFG_02871	Sodalis_endo	pseudo	0	0	truncated
NJCOBOFG_02872	Sodalis_endo	pseudo	0	0	truncated
NJCOBOFG_02873	Sodalis_endo	pseudo	0	0	truncated
NJCOBOFG_02875	Sodalis_endo	pseudo	36.6576766	0	truncated
NJCOBOFG_02878	Sodalis_endo	pseudo	1.339923959	0	truncated
NJCOBOFG_02882	Sodalis_endo	pseudo	0	0	truncated
NJCOBOFG_02896	Sodalis_endo	pseudo	0	0	truncated
NJCOBOFG_02898	Sodalis_endo	pseudo	0	0	truncated
NJCOBOFG_02899	Sodalis_endo	pseudo	0	0	truncated
NJCOBOFG_02900	Sodalis_endo	pseudo	0.21138671	0	truncated
NJCOBOFG_02901	Sodalis_endo	pseudo	119.7434853	0	truncated
NJCOBOFG_02905	Sodalis_endo	pseudo	79.28140154	0	truncated
NJCOBOFG_02906	Sodalis_endo	pseudo	90.83139619	0	truncated
NJCOBOFG_02907	Sodalis_endo	pseudo	0	0	truncated
NJCOBOFG_02908	Sodalis_endo	pseudo	0	0	truncated
NJCOBOFG_02915	Sodalis_endo	pseudo	0	0	truncated
NJCOBOFG_02916	Sodalis_endo	pseudo	0	0	truncated
NJCOBOFG_02918	Sodalis_endo	pseudo	1.079534389	0	truncated
NJCOBOFG_02919	Sodalis_endo	pseudo	0	0	truncated
NJCOBOFG_02933	Sodalis_endo	pseudo	0	0	truncated
NJCOBOFG_02934	Sodalis_endo	pseudo	0	0	truncated
NJCOBOFG_02935	Sodalis_endo	pseudo	0	0	truncated
NJCOBOFG_02936	Sodalis_endo	pseudo	0	0	truncated
NJCOBOFG_02939	Sodalis_endo	pseudo	71.48746034	0	truncated
NJCOBOFG_02940	Sodalis_endo	pseudo	0	0	truncated
NJCOBOFG_02941	Sodalis_endo	pseudo	0	0	truncated
NJCOBOFG_02942	Sodalis_endo	pseudo	0	0	truncated
NJCOBOFG_02943	Sodalis_endo	pseudo	34.66534802	0	truncated
NJCOBOFG_02946	Sodalis_endo	pseudo	226.5963011	173.7625347	truncated
NJCOBOFG_02947	Sodalis_endo	pseudo	0	0	truncated
NJCOBOFG_02954	Sodalis_endo	pseudo	9.674050611	0	truncated
NJCOBOFG_02955	Sodalis_endo	pseudo	176.6968822	0	truncated
NJCOBOFG_02956	Sodalis_endo	pseudo	0	0	truncated
NJCOBOFG_02957	Sodalis_endo	pseudo	0	0	truncated
NJCOBOFG_02958	Sodalis_endo	pseudo	1.541801816	0	truncated
NJCOBOFG_02970	Sodalis_endo	pseudo	14.83839342	0	truncated
NJCOBOFG_02976	Sodalis_endo	pseudo	0	0	truncated
NJCOBOFG_02977	Sodalis_endo	pseudo	12.51940085	0	truncated
NJCOBOFG_02980	Sodalis_endo	pseudo	14.74766955	0	truncated
NJCOBOFG_02981	Sodalis_endo	pseudo	15.74173856	0	truncated
NJCOBOFG_02984	Sodalis_endo	pseudo	1.202184652	0	truncated
NJCOBOFG_02994	Sodalis_endo	pseudo	748.3616065	210.9973635	truncated
NJCOBOFG_02995	Sodalis_endo	pseudo	728.788765	0	truncated
NJCOBOFG_03000	Sodalis_endo	pseudo	1.169822253	0	truncated
NJCOBOFG_03001	Sodalis_endo	pseudo	355.9771592	0	truncated
NJCOBOFG_03004	Sodalis_endo	pseudo	0	0	truncated
NJCOBOFG_03005	Sodalis_endo	pseudo	2.020193045	0	truncated
NJCOBOFG_03006	Sodalis_endo	pseudo	0	0	truncated
NJCOBOFG_03007	Sodalis_endo	pseudo	0	17.19169556	truncated
NJCOBOFG_03027	Sodalis_endo	pseudo	0	0	truncated
NJCOBOFG_03028	Sodalis_endo	pseudo	0	0	truncated
NJCOBOFG_03038	Sodalis_endo	pseudo	73.74649458	0	truncated
NJCOBOFG_03039	Sodalis_endo	pseudo	50.84341411	44.77397634	truncated
NJCOBOFG_03040	Sodalis_endo	pseudo	85.78354852	0	truncated
NJCOBOFG_03042	Sodalis_endo	pseudo	0	0	truncated
NJCOBOFG_03043	Sodalis_endo	pseudo	162.597405	0	truncated
NJCOBOFG_03058	Sodalis_endo	pseudo	131.0937977	0	truncated
NJCOBOFG_03060	Sodalis_endo	pseudo	0	0	truncated
NJCOBOFG_03061	Sodalis_endo	pseudo	49.64221156	0	truncated
NJCOBOFG_03073	Sodalis_endo	pseudo	45.61384045	0	truncated
NJCOBOFG_03074	Sodalis_endo	pseudo	134.2756962	108.5825746	truncated
NJCOBOFG_03082	Sodalis_endo	pseudo	46.972125	0	truncated
NJCOBOFG_03083	Sodalis_endo	pseudo	294.2716945	25.76580004	truncated
NJCOBOFG_03099	Sodalis_endo	pseudo	206.6382363	17.41210191	truncated
NJCOBOFG_03114	Sodalis_endo	pseudo	0	0	truncated
NJCOBOFG_03121	Sodalis_endo	pseudo	0	0	truncated
NJCOBOFG_03129	Sodalis_endo	pseudo	4829.100651	0	truncated
NJCOBOFG_03131	Sodalis_endo	pseudo	0	0	truncated
NJCOBOFG_03133	Sodalis_endo	pseudo	177.3202721	0	truncated
NJCOBOFG_03134	Sodalis_endo	pseudo	35.41533866	0	truncated
NJCOBOFG_03135	Sodalis_endo	pseudo	0	0	truncated
NJCOBOFG_03136	Sodalis_endo	pseudo	0	0	truncated
NJCOBOFG_03141	Sodalis_endo	pseudo	0	0	truncated
NJCOBOFG_03144	Sodalis_endo	pseudo	0	0	truncated
NJCOBOFG_03145	Sodalis_endo	pseudo	0	0	truncated
NJCOBOFG_03146	Sodalis_endo	pseudo	7.994527936	0	truncated
NJCOBOFG_03147	Sodalis_endo	pseudo	0	0	truncated
NJCOBOFG_03149	Sodalis_endo	pseudo	14.75421887	0	truncated
NJCOBOFG_03150	Sodalis_endo	pseudo	0	0	truncated
NJCOBOFG_03151	Sodalis_endo	pseudo	0	0	truncated
NJCOBOFG_03152	Sodalis_endo	pseudo	0	0	truncated
NJCOBOFG_03153	Sodalis_endo	pseudo	0	0	truncated
NJCOBOFG_03154	Sodalis_endo	pseudo	44.71225267	0	truncated
NJCOBOFG_03158	Sodalis_endo	pseudo	0	0	truncated
NJCOBOFG_03161	Sodalis_endo	pseudo	0	0	truncated
NJCOBOFG_03165	Sodalis_endo	pseudo	0	0	truncated
NJCOBOFG_03166	Sodalis_endo	pseudo	0	0	truncated
NJCOBOFG_03167	Sodalis_endo	pseudo	0	0	truncated
NJCOBOFG_03169	Sodalis_endo	pseudo	0	0	truncated
NJCOBOFG_03170	Sodalis_endo	pseudo	29.16276303	0	truncated
NJCOBOFG_03179	Sodalis_endo	pseudo	0	0	truncated
NJCOBOFG_03185	Sodalis_endo	pseudo	59.183454	0	truncated
NJCOBOFG_03186	Sodalis_endo	pseudo	19.44801057	0	truncated
NJCOBOFG_03187	Sodalis_endo	pseudo	23.72563353	0	truncated
NJCOBOFG_03188	Sodalis_endo	pseudo	0	0	truncated
NJCOBOFG_03189	Sodalis_endo	pseudo	23.01681233	0	truncated
NJCOBOFG_03190	Sodalis_endo	pseudo	390.0362935	0	truncated
NJCOBOFG_03194	Sodalis_endo	pseudo	0	0	truncated
NJCOBOFG_03206	Sodalis_endo	pseudo	0	0	truncated
NJCOBOFG_03207	Sodalis_endo	pseudo	0	0	truncated
NJCOBOFG_03210	Sodalis_endo	pseudo	3.533073039	0	truncated
NJCOBOFG_03216	Sodalis_endo	pseudo	0	0	truncated
NJCOBOFG_03219	Sodalis_endo	pseudo	0	0	truncated
NJCOBOFG_03227	Sodalis_endo	pseudo	1.051838618	0	truncated
NJCOBOFG_03229	Sodalis_endo	pseudo	0	0	truncated
NJCOBOFG_03234	Sodalis_endo	pseudo	0	0	truncated
NJCOBOFG_03235	Sodalis_endo	pseudo	19.90484324	0	truncated
NJCOBOFG_03246	Sodalis_endo	pseudo	0	0	truncated
NJCOBOFG_03249	Sodalis_endo	pseudo	0	0	truncated
NJCOBOFG_03256	Sodalis_endo	pseudo	20.62199595	0	truncated
NJCOBOFG_03257	Sodalis_endo	pseudo	0	0	truncated
NJCOBOFG_03270	Sodalis_endo	pseudo	6.689693608	0	truncated
NJCOBOFG_03283	Sodalis_endo	pseudo	72.52728088	0	truncated
NJCOBOFG_03290	Sodalis_endo	pseudo	24.69534146	0	truncated
NJCOBOFG_03291	Sodalis_endo	pseudo	18.77209941	0	truncated
NJCOBOFG_03292	Sodalis_endo	pseudo	0	0	truncated
NJCOBOFG_03293	Sodalis_endo	pseudo	0	0	truncated
NJCOBOFG_03294	Sodalis_endo	pseudo	0	0	truncated
NJCOBOFG_03298	Sodalis_endo	pseudo	821.7699284	0	truncated
NJCOBOFG_03299	Sodalis_endo	pseudo	304.5866752	0	truncated
NJCOBOFG_03301	Sodalis_endo	pseudo	19.59130088	0	truncated
NJCOBOFG_03302	Sodalis_endo	pseudo	33.93463858	0	truncated
NJCOBOFG_03319	Sodalis_endo	pseudo	7.540977182	0	truncated
NJCOBOFG_03325	Sodalis_endo	pseudo	0	0	truncated
NJCOBOFG_03326	Sodalis_endo	pseudo	8.079939707	0	truncated
NJCOBOFG_03328	Sodalis_endo	pseudo	0	0	truncated
NJCOBOFG_03329	Sodalis_endo	pseudo	0	0	truncated
NJCOBOFG_03334	Sodalis_endo	pseudo	0	0	truncated
NJCOBOFG_03339	Sodalis_endo	pseudo	0	0	truncated
NJCOBOFG_03345	Sodalis_endo	pseudo	0	0	truncated
NJCOBOFG_03346	Sodalis_endo	pseudo	0	0	truncated
NJCOBOFG_03347	Sodalis_endo	pseudo	0	0	truncated
NJCOBOFG_03359	Sodalis_endo	pseudo	0	0	truncated
NJCOBOFG_03360	Sodalis_endo	pseudo	0	0	truncated
NJCOBOFG_03365	Sodalis_endo	pseudo	8.74965593	0	truncated
NJCOBOFG_03366	Sodalis_endo	pseudo	109.3273932	0	truncated
NJCOBOFG_03367	Sodalis_endo	pseudo	459.4513438	0	truncated
NJCOBOFG_03368	Sodalis_endo	pseudo	1000.008334	0	truncated
NJCOBOFG_03369	Sodalis_endo	pseudo	0	0	truncated
NJCOBOFG_03370	Sodalis_endo	pseudo	0	0	truncated
NJCOBOFG_03372	Sodalis_endo	pseudo	0	0	truncated
NJCOBOFG_03373	Sodalis_endo	pseudo	0	0	truncated
NJCOBOFG_03375	Sodalis_endo	pseudo	83.65384096	0	truncated
NJCOBOFG_03376	Sodalis_endo	pseudo	0	0	truncated
NJCOBOFG_03380	Sodalis_endo	pseudo	0	0	truncated
NJCOBOFG_03381	Sodalis_endo	pseudo	0	0	truncated
NJCOBOFG_03382	Sodalis_endo	pseudo	1.112818203	0	truncated
NJCOBOFG_03383	Sodalis_endo	pseudo	5.211724449	0	truncated
NJCOBOFG_03388	Sodalis_endo	pseudo	28.97405328	0	truncated
NJCOBOFG_03389	Sodalis_endo	pseudo	265.366607	0	truncated
NJCOBOFG_03391	Sodalis_endo	pseudo	0	0	truncated
NJCOBOFG_03392	Sodalis_endo	pseudo	0	0	truncated
NJCOBOFG_03393	Sodalis_endo	pseudo	88.95349257	0	truncated
NJCOBOFG_03394	Sodalis_endo	pseudo	42.33421497	0	truncated
NJCOBOFG_03398	Sodalis_endo	pseudo	7.713483196	0	truncated
NJCOBOFG_03399	Sodalis_endo	pseudo	133.0251885	0	truncated
NJCOBOFG_03414	Sodalis_endo	pseudo	0	0	truncated
NJCOBOFG_03419	Sodalis_endo	pseudo	181.1555272	0	truncated
NJCOBOFG_03420	Sodalis_endo	pseudo	1.872137073	0	truncated
NJCOBOFG_03421	Sodalis_endo	pseudo	0	0	truncated
NJCOBOFG_03422	Sodalis_endo	pseudo	0	0	truncated
NJCOBOFG_03423	Sodalis_endo	pseudo	0.479429204	0	truncated
NJCOBOFG_03429	Sodalis_endo	pseudo	4.390095697	0	truncated
NJCOBOFG_03435	Sodalis_endo	pseudo	42.39868585	0	truncated
NJCOBOFG_03436	Sodalis_endo	pseudo	0	0	truncated
NJCOBOFG_03440	Sodalis_endo	pseudo	0	0	truncated
NJCOBOFG_03441	Sodalis_endo	pseudo	58.7812341	0	truncated
NJCOBOFG_03450	Sodalis_endo	pseudo	194.4350391	0	truncated
NJCOBOFG_03451	Sodalis_endo	pseudo	228.1841671	0	truncated
NJCOBOFG_03458	Sodalis_endo	pseudo	138.2389303	0	truncated
NJCOBOFG_03472	Sodalis_endo	pseudo	0	0	truncated
NJCOBOFG_03473	Sodalis_endo	pseudo	0	0	truncated
NJCOBOFG_03475	Sodalis_endo	pseudo	28.97462218	0	truncated
NJCOBOFG_03476	Sodalis_endo	pseudo	244.1601083	0	truncated
NJCOBOFG_03477	Sodalis_endo	pseudo	55.60110911	0	truncated
NJCOBOFG_03484	Sodalis_endo	pseudo	242.4425227	0	truncated
NJCOBOFG_03486	Sodalis_endo	pseudo	0	0	truncated
NJCOBOFG_03487	Sodalis_endo	pseudo	0	0	truncated
NJCOBOFG_03503	Sodalis_endo	pseudo	0	0	truncated
NJCOBOFG_03504	Sodalis_endo	pseudo	125.5056099	0	truncated
NJCOBOFG_03513	Sodalis_endo	pseudo	0	0	truncated
NJCOBOFG_03514	Sodalis_endo	pseudo	0	0	truncated
NJCOBOFG_03518	Sodalis_endo	pseudo	212.6453576	0	truncated
NJCOBOFG_03521	Sodalis_endo	pseudo	0	0	truncated
NJCOBOFG_03528	Sodalis_endo	pseudo	3.637799935	0	truncated
NJCOBOFG_03529	Sodalis_endo	pseudo	16.23425867	0	truncated
NJCOBOFG_03530	Sodalis_endo	pseudo	0	0	truncated
NJCOBOFG_03531	Sodalis_endo	pseudo	99.4753403	0	truncated
NJCOBOFG_03536	Sodalis_endo	pseudo	22.88189708	0	truncated
NJCOBOFG_03537	Sodalis_endo	pseudo	179.7182812	0	truncated
NJCOBOFG_03541	Sodalis_endo	pseudo	116.8418611	0	truncated
NJCOBOFG_03546	Sodalis_endo	pseudo	66.50909795	0	truncated
NJCOBOFG_03548	Sodalis_endo	pseudo	178.9347951	66.25092434	truncated
NJCOBOFG_03549	Sodalis_endo	pseudo	0	0	truncated
NJCOBOFG_03550	Sodalis_endo	pseudo	914.3037433	240.3456988	truncated
NJCOBOFG_03554	Sodalis_endo	pseudo	62.70054718	0	truncated
NJCOBOFG_03556	Sodalis_endo	pseudo	206.0980036	0	truncated
NJCOBOFG_03568	Sodalis_endo	pseudo	0	0	truncated
NJCOBOFG_03569	Sodalis_endo	pseudo	0	0	truncated
NJCOBOFG_03574	Sodalis_endo	pseudo	343.8247773	56.79970047	truncated
NJCOBOFG_03575	Sodalis_endo	pseudo	710.5312162	0	truncated
NJCOBOFG_03576	Sodalis_endo	pseudo	73.3042641	0	truncated
NJCOBOFG_03582	Sodalis_endo	pseudo	5.567617669	26.526249	truncated
NJCOBOFG_03583	Sodalis_endo	pseudo	119.6986226	0	truncated
NJCOBOFG_03585	Sodalis_endo	pseudo	126.8734995	122.9354437	truncated
NJCOBOFG_03589	Sodalis_endo	pseudo	0	0	truncated
NJCOBOFG_03590	Sodalis_endo	pseudo	0	0	truncated
NJCOBOFG_03596	Sodalis_endo	pseudo	4.309243902	0	truncated
NJCOBOFG_03597	Sodalis_endo	pseudo	24.95141674	0	truncated
NJCOBOFG_03600	Sodalis_endo	pseudo	114.4510568	0	truncated
NJCOBOFG_03612	Sodalis_endo	pseudo	0	0	truncated
NJCOBOFG_03614	Sodalis_endo	pseudo	0	0	truncated
NJCOBOFG_03616	Sodalis_endo	pseudo	0	0	truncated
NJCOBOFG_03617	Sodalis_endo	pseudo	5.04237072	0	truncated
NJCOBOFG_03630	Sodalis_endo	pseudo	68.77286899	0	truncated
NJCOBOFG_03631	Sodalis_endo	pseudo	1366.884942	0	truncated
NJCOBOFG_03632	Sodalis_endo	pseudo	88.16646297	0	truncated
NJCOBOFG_03633	Sodalis_endo	pseudo	1663.859868	0	truncated
NJCOBOFG_03635	Sodalis_endo	pseudo	17.51840377	0	truncated
NJCOBOFG_03638	Sodalis_endo	pseudo	23.44885804	0	truncated
NJCOBOFG_03639	Sodalis_endo	pseudo	14.49260116	0	truncated
NJCOBOFG_03640	Sodalis_endo	pseudo	0	0	truncated
NJCOBOFG_03641	Sodalis_endo	pseudo	0	0	truncated
NJCOBOFG_03645	Sodalis_endo	pseudo	2820.935029	0	truncated
NJCOBOFG_03658	Sodalis_endo	pseudo	29.36434091	0	truncated
NJCOBOFG_03660	Sodalis_endo	pseudo	23.78938038	0	truncated
NJCOBOFG_03662	Sodalis_endo	pseudo	0	0	truncated
NJCOBOFG_03663	Sodalis_endo	pseudo	61.67710585	0	truncated
NJCOBOFG_03665	Sodalis_endo	pseudo	2.992299516	0	truncated
NJCOBOFG_03667	Sodalis_endo	pseudo	4439.491245	7076.644787	truncated
NJCOBOFG_03673	Sodalis_endo	pseudo	178.0733842	0	truncated
NJCOBOFG_03683	Sodalis_endo	pseudo	1.385889273	0	truncated
NJCOBOFG_03684	Sodalis_endo	pseudo	0	0	truncated
NJCOBOFG_03687	Sodalis_endo	pseudo	78.84537885	0	truncated
NJCOBOFG_03690	Sodalis_endo	pseudo	78.88864608	0	truncated
NJCOBOFG_03691	Sodalis_endo	pseudo	13.17988068	0	truncated
NJCOBOFG_03692	Sodalis_endo	pseudo	54.20107991	0	truncated
NJCOBOFG_03694	Sodalis_endo	pseudo	30.47213152	0	truncated
NJCOBOFG_03695	Sodalis_endo	pseudo	0	2.877423621	truncated
NJCOBOFG_03709	Sodalis_endo	pseudo	21.71747632	0	truncated
NJCOBOFG_03710	Sodalis_endo	pseudo	35.22489177	0	truncated
NJCOBOFG_03715	Sodalis_endo	pseudo	17.45293359	0	truncated
NJCOBOFG_03716	Sodalis_endo	pseudo	62.71287383	35.42984215	truncated
NJCOBOFG_03724	Sodalis_endo	pseudo	46.62345288	0	truncated
NJCOBOFG_03725	Sodalis_endo	pseudo	4.052856418	0	truncated
NJCOBOFG_03731	Sodalis_endo	pseudo	4.11147151	0	truncated
NJCOBOFG_03732	Sodalis_endo	pseudo	0	0	truncated
NJCOBOFG_03733	Sodalis_endo	pseudo	58.8791123	0	truncated
NJCOBOFG_03738	Sodalis_endo	pseudo	48.78618377	0	truncated
NJCOBOFG_03741	Sodalis_endo	pseudo	61.25774374	0	truncated
NJCOBOFG_03743	Sodalis_endo	pseudo	0.241851265	0	truncated
NJCOBOFG_03744	Sodalis_endo	pseudo	0	0	truncated
NJCOBOFG_03745	Sodalis_endo	pseudo	10.56537742	0	truncated
NJCOBOFG_03748	Sodalis_endo	pseudo	149.3583367	0	truncated
NJCOBOFG_03749	Sodalis_endo	pseudo	47.81037935	0	truncated
NJCOBOFG_03752	Sodalis_endo	pseudo	148.5945733	0	truncated
NJCOBOFG_03753	Sodalis_endo	pseudo	115.4995178	0	truncated
NJCOBOFG_03754	Sodalis_endo	pseudo	11.48443076	0	truncated
NJCOBOFG_03755	Sodalis_endo	pseudo	0	0	truncated
NJCOBOFG_03756	Sodalis_endo	pseudo	9.830885943	0	truncated
NJCOBOFG_03757	Sodalis_endo	pseudo	0	0	truncated
NJCOBOFG_03762	Sodalis_endo	pseudo	68.20234202	0	truncated
NJCOBOFG_03763	Sodalis_endo	pseudo	93.52616481	0	truncated
NJCOBOFG_03769	Sodalis_endo	pseudo	56.81592836	0	truncated
NJCOBOFG_03778	Sodalis_endo	pseudo	65.16320306	0	truncated
NJCOBOFG_03779	Sodalis_endo	pseudo	198.4823851	0	truncated
NJCOBOFG_03785	Sodalis_endo	pseudo	0.495866777	0	truncated
NJCOBOFG_03786	Sodalis_endo	pseudo	0	0	truncated
NJCOBOFG_03787	Sodalis_endo	pseudo	0	0	truncated
NJCOBOFG_03794	Sodalis_endo	pseudo	6.311031706	0	truncated
NJCOBOFG_03796	Sodalis_endo	pseudo	0	0	truncated
NJCOBOFG_03797	Sodalis_endo	pseudo	45.50552606	0	truncated
NJCOBOFG_03798	Sodalis_endo	pseudo	0	0	truncated
NJCOBOFG_03799	Sodalis_endo	pseudo	0	0	truncated
NJCOBOFG_03804	Sodalis_endo	pseudo	439.7315798	0	truncated
NJCOBOFG_03808	Sodalis_endo	pseudo	345.1677685	0	truncated
NJCOBOFG_03812	Sodalis_endo	pseudo	490.5360259	0	truncated
NJCOBOFG_03816	Sodalis_endo	pseudo	0	0	truncated
NJCOBOFG_03817	Sodalis_endo	pseudo	308.8672501	0	truncated
NJCOBOFG_03821	Sodalis_endo	pseudo	18.8683214	0	truncated
NJCOBOFG_03822	Sodalis_endo	pseudo	289.1389202	0	truncated
NJCOBOFG_03827	Sodalis_endo	pseudo	41.30872596	0	truncated
NJCOBOFG_03828	Sodalis_endo	pseudo	0	0	truncated
NJCOBOFG_03829	Sodalis_endo	pseudo	15.41190333	0	truncated
NJCOBOFG_03830	Sodalis_endo	pseudo	0	0	truncated
NJCOBOFG_03831	Sodalis_endo	pseudo	0	0	truncated
NJCOBOFG_03832	Sodalis_endo	pseudo	0	0	truncated
NJCOBOFG_03833	Sodalis_endo	pseudo	0	0	truncated
NJCOBOFG_03838	Sodalis_endo	pseudo	0	0	truncated
NJCOBOFG_03844	Sodalis_endo	pseudo	21.66093052	0	truncated
NJCOBOFG_03845	Sodalis_endo	pseudo	21.48756033	0	truncated
NJCOBOFG_03851	Sodalis_endo	pseudo	65.79432875	0	truncated
NJCOBOFG_03852	Sodalis_endo	pseudo	11.78853092	0	truncated
NJCOBOFG_03853	Sodalis_endo	pseudo	26.45496012	0	truncated
NJCOBOFG_03854	Sodalis_endo	pseudo	185.4322587	0	truncated
NJCOBOFG_03855	Sodalis_endo	pseudo	121.3971107	0	truncated
NJCOBOFG_03859	Sodalis_endo	pseudo	17.35201526	0	truncated
NJCOBOFG_03862	Sodalis_endo	pseudo	80.95344834	0	truncated
NJCOBOFG_03864	Sodalis_endo	pseudo	26.45849847	0	truncated
NJCOBOFG_03867	Sodalis_endo	pseudo	137.3423695	0	truncated
NJCOBOFG_03868	Sodalis_endo	pseudo	338.9935583	0	truncated
NJCOBOFG_03869	Sodalis_endo	pseudo	63.4665896	0	truncated
NJCOBOFG_03872	Sodalis_endo	pseudo	26.23481203	0	truncated
NJCOBOFG_03874	Sodalis_endo	pseudo	0	0	truncated
NJCOBOFG_03875	Sodalis_endo	pseudo	0	0	truncated
NJCOBOFG_03876	Sodalis_endo	pseudo	0	0	truncated
NJCOBOFG_03877	Sodalis_endo	pseudo	6.465017837	0	truncated
NJCOBOFG_03884	Sodalis_endo	pseudo	6.660781418	0	truncated
NJCOBOFG_03886	Sodalis_endo	pseudo	0	5.361094536	truncated
NJCOBOFG_03887	Sodalis_endo	pseudo	0	0	truncated
NJCOBOFG_03889	Sodalis_endo	pseudo	0	0	truncated
NJCOBOFG_03890	Sodalis_endo	pseudo	0	0	truncated
NJCOBOFG_03900	Sodalis_endo	pseudo	28.20612492	0	truncated
NJCOBOFG_03901	Sodalis_endo	pseudo	0	0	truncated
NJCOBOFG_03902	Sodalis_endo	pseudo	61.61484283	0	truncated
NJCOBOFG_03910	Sodalis_endo	pseudo	310.8047911	0	truncated
NJCOBOFG_03911	Sodalis_endo	pseudo	743.9050324	0	truncated
NJCOBOFG_03916	Sodalis_endo	pseudo	3303.760093	110.8329907	truncated
NJCOBOFG_03927	Sodalis_endo	pseudo	293.695438	0	truncated
NJCOBOFG_03928	Sodalis_endo	pseudo	25.94906312	0	truncated
NJCOBOFG_03942	Sodalis_endo	pseudo	97.27154356	0	truncated
NJCOBOFG_03945	Sodalis_endo	pseudo	0	0	truncated
NJCOBOFG_03947	Sodalis_endo	pseudo	0	0	truncated
NJCOBOFG_03951	Sodalis_endo	pseudo	5.222658157	0	truncated
NJCOBOFG_03952	Sodalis_endo	pseudo	93.50099539	0	truncated
NJCOBOFG_03953	Sodalis_endo	pseudo	617.0986571	0	truncated
NJCOBOFG_03954	Sodalis_endo	pseudo	186.2493106	0	truncated
NJCOBOFG_03955	Sodalis_endo	pseudo	337.4698573	0	truncated
NJCOBOFG_03962	Sodalis_endo	pseudo	0	0	truncated
NJCOBOFG_03963	Sodalis_endo	pseudo	0	0	truncated
NJCOBOFG_03964	Sodalis_endo	pseudo	0	0	truncated
NJCOBOFG_03965	Sodalis_endo	pseudo	109.6277465	0	truncated
NJCOBOFG_03967	Sodalis_endo	pseudo	24.01888634	0	truncated
NJCOBOFG_03970	Sodalis_endo	pseudo	7.640787762	0	truncated
NJCOBOFG_03971	Sodalis_endo	pseudo	32.90496355	0	truncated
NJCOBOFG_03973	Sodalis_endo	pseudo	86.0111704	0	truncated
NJCOBOFG_03975	Sodalis_endo	pseudo	75.31177474	0	truncated
NJCOBOFG_03976	Sodalis_endo	pseudo	119.7932847	0	truncated
NJCOBOFG_03978	Sodalis_endo	pseudo	48.41898239	0	truncated
NJCOBOFG_03979	Sodalis_endo	pseudo	0.800686268	0	truncated
NJCOBOFG_03980	Sodalis_endo	pseudo	142.6633525	0	truncated
NJCOBOFG_03981	Sodalis_endo	pseudo	30.181613	0	truncated
NJCOBOFG_03988	Sodalis_endo	pseudo	23.19810987	0	truncated
NJCOBOFG_03989	Sodalis_endo	pseudo	10.53716901	0	truncated
NJCOBOFG_03996	Sodalis_endo	pseudo	2.64359111	0	truncated
NJCOBOFG_03997	Sodalis_endo	pseudo	12.37341435	0	truncated
NJCOBOFG_03999	Sodalis_endo	pseudo	295.469487	0	truncated
NJCOBOFG_04000	Sodalis_endo	pseudo	5.497897949	0	truncated
NJCOBOFG_04001	Sodalis_endo	pseudo	0.380691806	0	truncated
NJCOBOFG_04003	Sodalis_endo	pseudo	192.4299239	0	truncated
NJCOBOFG_04004	Sodalis_endo	pseudo	0	0	truncated
NJCOBOFG_04006	Sodalis_endo	pseudo	3114.211212	0	truncated
NJCOBOFG_04007	Sodalis_endo	pseudo	5009.342177	0	truncated
NJCOBOFG_04010	Sodalis_endo	pseudo	32.20444711	0	truncated
NJCOBOFG_04011	Sodalis_endo	pseudo	31.13364251	0	truncated
NJCOBOFG_04012	Sodalis_endo	pseudo	0	0	truncated
NJCOBOFG_04013	Sodalis_endo	pseudo	0	0	truncated
NJCOBOFG_04021	Sodalis_endo	pseudo	82.26910065	0	truncated
NJCOBOFG_04022	Sodalis_endo	pseudo	0	0	truncated
NJCOBOFG_04027	Sodalis_endo	pseudo	0	0	truncated
NJCOBOFG_04028	Sodalis_endo	pseudo	34.74710632	0	truncated
NJCOBOFG_04029	Sodalis_endo	pseudo	115.9329486	0	truncated
NJCOBOFG_04035	Sodalis_endo	pseudo	0.373770137	0	truncated
NJCOBOFG_04037	Sodalis_endo	pseudo	142.2070136	0	truncated
NJCOBOFG_04038	Sodalis_endo	pseudo	175.0039472	62.20506637	truncated
NJCOBOFG_04046	Sodalis_endo	pseudo	37.96989338	0	truncated
NJCOBOFG_04047	Sodalis_endo	pseudo	81.20276205	275.5251044	truncated
NJCOBOFG_04049	Sodalis_endo	pseudo	5.634450978	0	truncated
NJCOBOFG_04050	Sodalis_endo	pseudo	247.6705974	0	truncated
NJCOBOFG_04052	Sodalis_endo	pseudo	64.60883801	0	truncated
NJCOBOFG_04053	Sodalis_endo	pseudo	84.5178399	34.82420382	truncated
NJCOBOFG_04056	Sodalis_endo	pseudo	64.52628927	20.19902474	truncated
NJCOBOFG_04057	Sodalis_endo	pseudo	68.99894796	0	truncated
NJCOBOFG_04059	Sodalis_endo	pseudo	303.8579838	0	truncated
NJCOBOFG_04061	Sodalis_endo	pseudo	135.0016649	0	truncated
NJCOBOFG_04062	Sodalis_endo	pseudo	40.57462071	0	truncated
NJCOBOFG_04068	Sodalis_endo	pseudo	64.31372932	0	truncated
NJCOBOFG_04069	Sodalis_endo	pseudo	0	0	truncated
NJCOBOFG_04073	Sodalis_endo	pseudo	0	0	truncated
NJCOBOFG_04077	Sodalis_endo	pseudo	2.284150839	0	truncated
NJCOBOFG_04078	Sodalis_endo	pseudo	0	0	truncated
NJCOBOFG_04084	Sodalis_endo	pseudo	106.8923892	0	truncated
NJCOBOFG_04093	Sodalis_endo	pseudo	0	0	truncated
NJCOBOFG_04094	Sodalis_endo	pseudo	9.848772058	0	truncated
NJCOBOFG_04096	Sodalis_endo	pseudo	6.311031706	0	truncated
NJCOBOFG_04097	Sodalis_endo	pseudo	41.89720301	0	truncated
NJCOBOFG_04111	Sodalis_endo	pseudo	66.55742177	0	truncated
NJCOBOFG_04115	Sodalis_endo	pseudo	24.88027224	0	truncated
NJCOBOFG_04121	Sodalis_endo	pseudo	97.05611596	0	truncated
NJCOBOFG_04122	Sodalis_endo	pseudo	38.59781718	0	truncated
NJCOBOFG_04138	Sodalis_endo	pseudo	0	0	truncated
NJCOBOFG_04140	Sodalis_endo	pseudo	0	0	truncated
NJCOBOFG_04141	Sodalis_endo	pseudo	0	0	truncated
NJCOBOFG_04144	Sodalis_endo	pseudo	0	0	truncated
NJCOBOFG_04149	Sodalis_endo	pseudo	0.161868957	0	truncated
NJCOBOFG_04151	Sodalis_endo	pseudo	0	0	truncated
NJCOBOFG_04152	Sodalis_endo	pseudo	0	0	truncated
NJCOBOFG_04153	Sodalis_endo	pseudo	88.09480648	0	truncated
NJCOBOFG_04154	Sodalis_endo	pseudo	521.7251118	0	truncated
NJCOBOFG_04160	Sodalis_endo	pseudo	15.11511343	0	truncated
NJCOBOFG_04168	Sodalis_endo	pseudo	9.588584084	0	truncated
NJCOBOFG_04171	Sodalis_endo	pseudo	0	0	truncated
NJCOBOFG_04172	Sodalis_endo	pseudo	0	0	truncated
NJCOBOFG_04175	Sodalis_endo	pseudo	0	0	truncated
NJCOBOFG_04176	Sodalis_endo	pseudo	0	0	truncated
NJCOBOFG_04177	Sodalis_endo	pseudo	3.317613898	0	truncated
NJCOBOFG_04178	Sodalis_endo	pseudo	0	0	truncated
NJCOBOFG_04179	Sodalis_endo	pseudo	65.02837592	0	truncated
NJCOBOFG_04182	Sodalis_endo	pseudo	65.78708735	0	truncated
NJCOBOFG_04183	Sodalis_endo	pseudo	3.967502317	0	truncated
NJCOBOFG_04184	Sodalis_endo	pseudo	33.43140928	25.15081387	truncated
NJCOBOFG_04185	Sodalis_endo	pseudo	11.89482324	0	truncated
NJCOBOFG_04190	Sodalis_endo	pseudo	430.4190277	0	truncated
NJCOBOFG_04197	Sodalis_endo	pseudo	0	0	truncated
NJCOBOFG_04198	Sodalis_endo	pseudo	34.96910244	0	truncated
NJCOBOFG_04200	Sodalis_endo	pseudo	50.3155376	0	truncated
NJCOBOFG_04202	Sodalis_endo	pseudo	262.5681291	0	truncated
NJCOBOFG_04204	Sodalis_endo	pseudo	170.0838456	0	truncated
NJCOBOFG_04205	Sodalis_endo	pseudo	184.6604698	0	truncated
NJCOBOFG_04216	Sodalis_endo	pseudo	14.75671702	0	truncated
NJCOBOFG_04217	Sodalis_endo	pseudo	0	0	truncated
NJCOBOFG_04218	Sodalis_endo	pseudo	0	0	truncated
NJCOBOFG_04219	Sodalis_endo	pseudo	0.208704138	0	truncated
NJCOBOFG_04222	Sodalis_endo	pseudo	30.66782018	0	truncated
NJCOBOFG_04223	Sodalis_endo	pseudo	265.8377054	0	truncated
NJCOBOFG_04224	Sodalis_endo	pseudo	235.7689092	0	truncated
NJCOBOFG_04225	Sodalis_endo	pseudo	47.57207288	0	truncated
NJCOBOFG_04227	Sodalis_endo	pseudo	47.74612076	0	truncated
NJCOBOFG_04228	Sodalis_endo	pseudo	283.7805593	0	truncated
NJCOBOFG_04241	Sodalis_endo	pseudo	39.83537121	0	truncated
NJCOBOFG_04242	Sodalis_endo	pseudo	24.79935196	0	truncated
NJCOBOFG_04248	Sodalis_endo	pseudo	0	0	truncated
NJCOBOFG_04249	Sodalis_endo	pseudo	35.53163062	0	truncated
NJCOBOFG_04252	Sodalis_endo	pseudo	723.5244095	0	truncated
NJCOBOFG_04253	Sodalis_endo	pseudo	203.2750057	0	truncated
NJCOBOFG_04254	Sodalis_endo	pseudo	92.99375289	0	truncated
NJCOBOFG_04255	Sodalis_endo	pseudo	42.56582269	0	truncated
NJCOBOFG_04256	Sodalis_endo	pseudo	120.6743586	0	truncated
NJCOBOFG_04258	Sodalis_endo	pseudo	103.3472911	0	truncated
NJCOBOFG_04259	Sodalis_endo	pseudo	387.9151267	0	truncated
NJCOBOFG_04260	Sodalis_endo	pseudo	119.5174692	0	truncated
NJCOBOFG_04262	Sodalis_endo	pseudo	0	0	truncated
NJCOBOFG_04263	Sodalis_endo	pseudo	8.397895508	0	truncated
NJCOBOFG_04264	Sodalis_endo	pseudo	36.62928969	0	truncated
NJCOBOFG_04265	Sodalis_endo	pseudo	47.30251583	0	truncated
NJCOBOFG_04266	Sodalis_endo	pseudo	56.35533748	0	truncated
NJCOBOFG_04268	Sodalis_endo	pseudo	92.84957151	0	truncated
NJCOBOFG_04269	Sodalis_endo	pseudo	394.9785538	0	truncated
NJCOBOFG_04271	Sodalis_endo	pseudo	232.1673527	0	truncated
NJCOBOFG_04272	Sodalis_endo	pseudo	367.9861948	0	truncated
NJCOBOFG_04275	Sodalis_endo	pseudo	111.6887737	0	truncated
NJCOBOFG_04278	Sodalis_endo	pseudo	17.92979519	0	truncated
NJCOBOFG_04280	Sodalis_endo	pseudo	43.28625276	0	truncated
NJCOBOFG_04281	Sodalis_endo	pseudo	0	0	truncated
NJCOBOFG_04302	Sodalis_endo	pseudo	77.3495134	0	truncated
NJCOBOFG_04304	Sodalis_endo	pseudo	231.9907539	0	truncated
NJCOBOFG_04310	Sodalis_endo	pseudo	0	0	truncated
NJCOBOFG_04311	Sodalis_endo	pseudo	100.9750656	0	truncated
NJCOBOFG_04312	Sodalis_endo	pseudo	1072.718242	0	truncated
NJCOBOFG_04313	Sodalis_endo	pseudo	7221.502994	0	truncated
NJCOBOFG_04324	Sodalis_endo	pseudo	24.36427561	0	truncated
NJCOBOFG_04325	Sodalis_endo	pseudo	0	0	truncated
NJCOBOFG_04326	Sodalis_endo	pseudo	0	0	truncated
NJCOBOFG_04327	Sodalis_endo	pseudo	0	0	truncated
NJCOBOFG_04336	Sodalis_endo	pseudo	41.21951273	0	truncated
NJCOBOFG_04337	Sodalis_endo	pseudo	799.6141282	0	truncated
NJCOBOFG_04340	Sodalis_endo	pseudo	0.472582932	0	truncated
NJCOBOFG_04341	Sodalis_endo	pseudo	0	0	truncated
NJCOBOFG_04342	Sodalis_endo	pseudo	0	0	truncated
NJCOBOFG_04351	Sodalis_endo	pseudo	0	0	truncated
NJCOBOFG_04378	Sodalis_endo	pseudo	18.11207558	0	truncated
NJCOBOFG_04390	Sodalis_endo	pseudo	127.5393848	0	truncated
NJCOBOFG_04391	Sodalis_endo	pseudo	5.15909054	0	truncated
NJCOBOFG_04393	Sodalis_endo	pseudo	0	0	truncated
NJCOBOFG_04394	Sodalis_endo	pseudo	23.56881298	0	truncated
NJCOBOFG_04401	Sodalis_endo	pseudo	44.85161113	0	truncated
NJCOBOFG_04402	Sodalis_endo	pseudo	58.88153949	0	truncated
NJCOBOFG_04407	Sodalis_endo	pseudo	23.62941672	0	truncated
NJCOBOFG_04416	Sodalis_endo	pseudo	40.26918137	0	truncated
NJCOBOFG_04417	Sodalis_endo	pseudo	335.5698367	0	truncated
NJCOBOFG_04429	Sodalis_endo	pseudo	50.65938314	0	truncated
NJCOBOFG_04430	Sodalis_endo	pseudo	11.57022479	0	truncated
NJCOBOFG_04431	Sodalis_endo	pseudo	0	0	truncated
NJCOBOFG_04433	Sodalis_endo	pseudo	80.64868642	0	truncated
NJCOBOFG_04434	Sodalis_endo	pseudo	0.790667598	0	truncated
NJCOBOFG_04435	Sodalis_endo	pseudo	10.36294049	0	truncated
NJCOBOFG_04436	Sodalis_endo	pseudo	4.126207967	0	truncated
NJCOBOFG_04438	Sodalis_endo	pseudo	0	0	truncated
NJCOBOFG_04439	Sodalis_endo	pseudo	0	0	truncated
NJCOBOFG_04445	Sodalis_endo	pseudo	20.21614836	0	truncated
NJCOBOFG_04446	Sodalis_endo	pseudo	0	0	truncated
NJCOBOFG_04447	Sodalis_endo	pseudo	0	0	truncated
NJCOBOFG_04448	Sodalis_endo	pseudo	35.75922065	0	truncated
NNLLEGCM_00001	Symbiopectobacterium_endo	pseudo	27.88044835	0	truncated
NNLLEGCM_00002	Symbiopectobacterium_endo	pseudo	31.17680625	47.72455566	truncated
NNLLEGCM_00003	Symbiopectobacterium_endo	pseudo	8.572272378	1.321682962	truncated
NNLLEGCM_00009	Symbiopectobacterium_endo	pseudo	0	21.76847559	truncated
NNLLEGCM_00010	Symbiopectobacterium_endo	pseudo	0	23.90897504	truncated
NNLLEGCM_00011	Symbiopectobacterium_endo	pseudo	3.54547597	4.807454894	truncated
NNLLEGCM_00014	Symbiopectobacterium_endo	pseudo	0	14.2687537	truncated
NNLLEGCM_00021	Symbiopectobacterium_endo	pseudo	120.1760405	157.8832903	truncated
NNLLEGCM_00022	Symbiopectobacterium_endo	pseudo	100.0409479	180.2368888	truncated
NNLLEGCM_00029	Symbiopectobacterium_endo	pseudo	298.8380013	200.4431338	truncated
NNLLEGCM_00032	Symbiopectobacterium_endo	pseudo	35.03025073	123.6028205	truncated
NNLLEGCM_00033	Symbiopectobacterium_endo	pseudo	74.43566151	187.1865471	truncated
NNLLEGCM_00034	Symbiopectobacterium_endo	pseudo	45.91298797	140.9679872	truncated
NNLLEGCM_00040	Symbiopectobacterium_endo	pseudo	8.406207959	14.03041649	truncated
NNLLEGCM_00041	Symbiopectobacterium_endo	pseudo	191.0506969	14.99017431	truncated
NNLLEGCM_00042	Symbiopectobacterium_endo	pseudo	642.6964034	66.46235274	truncated
NNLLEGCM_00044	Symbiopectobacterium_endo	pseudo	4767.774326	4.801392529	truncated
NNLLEGCM_00045	Symbiopectobacterium_endo	pseudo	984.2774545	2.903044602	truncated
NNLLEGCM_00048	Symbiopectobacterium_endo	pseudo	417.8974924	12.20353935	truncated
NNLLEGCM_00049	Symbiopectobacterium_endo	pseudo	244.6132231	4.464709517	truncated
NNLLEGCM_00050	Symbiopectobacterium_endo	pseudo	247.3700278	0	truncated
NNLLEGCM_00051	Symbiopectobacterium_endo	pseudo	105.2043832	13.66796407	truncated
NNLLEGCM_00054	Symbiopectobacterium_endo	pseudo	66.04046839	75.52379067	truncated
NNLLEGCM_00059	Symbiopectobacterium_endo	pseudo	0	4.393274164	truncated
NNLLEGCM_00061	Symbiopectobacterium_endo	pseudo	41.96037493	171.004026	truncated
NNLLEGCM_00068	Symbiopectobacterium_endo	pseudo	11.74253835	71.99062706	truncated
NNLLEGCM_00069	Symbiopectobacterium_endo	pseudo	119.7399431	0	truncated
NNLLEGCM_00070	Symbiopectobacterium_endo	pseudo	58.44497755	16.37843439	truncated
NNLLEGCM_00071	Symbiopectobacterium_endo	pseudo	248.2337476	41.10665885	truncated
NNLLEGCM_00073	Symbiopectobacterium_endo	pseudo	342.5834211	50.3395998	truncated
NNLLEGCM_00084	Symbiopectobacterium_endo	pseudo	89.90410114	16.07295426	truncated
NNLLEGCM_00090	Symbiopectobacterium_endo	pseudo	0	15.800372	truncated
NNLLEGCM_00098	Symbiopectobacterium_endo	pseudo	184.2046151	700.2714644	truncated
NNLLEGCM_00102	Symbiopectobacterium_endo	pseudo	363.7810111	7.446227397	truncated
NNLLEGCM_00103	Symbiopectobacterium_endo	pseudo	489.2230175	21.7810006	truncated
NNLLEGCM_00114	Symbiopectobacterium_endo	pseudo	2769.157975	1338.118089	truncated
NNLLEGCM_00117	Symbiopectobacterium_endo	pseudo	42.24777159	48.13618297	truncated
NNLLEGCM_00118	Symbiopectobacterium_endo	pseudo	4.757469952	46.43297897	truncated
NNLLEGCM_00119	Symbiopectobacterium_endo	pseudo	13.82413474	54.40269409	truncated
NNLLEGCM_00122	Symbiopectobacterium_endo	pseudo	63.07870826	41.69998646	truncated
NNLLEGCM_00135	Symbiopectobacterium_endo	pseudo	6.122004787	41.63560483	truncated
NNLLEGCM_00138	Symbiopectobacterium_endo	pseudo	61.85072688	45.997956	truncated
NNLLEGCM_00143	Symbiopectobacterium_endo	pseudo	74.75882605	41.29677715	truncated
NNLLEGCM_00144	Symbiopectobacterium_endo	pseudo	105.6797611	11.11393762	truncated
NNLLEGCM_00145	Symbiopectobacterium_endo	pseudo	71.83514619	26.16932264	truncated
NNLLEGCM_00146	Symbiopectobacterium_endo	pseudo	65.27605463	20.69858264	truncated
NNLLEGCM_00147	Symbiopectobacterium_endo	pseudo	23.15216639	28.92690808	truncated
NNLLEGCM_00153	Symbiopectobacterium_endo	pseudo	0.855991149	14.77270552	truncated
NNLLEGCM_00164	Symbiopectobacterium_endo	pseudo	0	12.99489514	truncated
NNLLEGCM_00165	Symbiopectobacterium_endo	pseudo	0	4.371417079	truncated
NNLLEGCM_00168	Symbiopectobacterium_endo	pseudo	60.08872191	64.43468775	truncated
NNLLEGCM_00173	Symbiopectobacterium_endo	pseudo	0	8.875301342	truncated
NNLLEGCM_00174	Symbiopectobacterium_endo	pseudo	77.72974817	31.58563125	truncated
NNLLEGCM_00175	Symbiopectobacterium_endo	pseudo	24.98939284	63.29293288	truncated
NNLLEGCM_00177	Symbiopectobacterium_endo	pseudo	16.46207342	63.41996825	truncated
NNLLEGCM_00180	Symbiopectobacterium_endo	pseudo	49.17988405	2.96842849	truncated
NNLLEGCM_00187	Symbiopectobacterium_endo	pseudo	54.58527938	104.1765554	truncated
NNLLEGCM_00192	Symbiopectobacterium_endo	pseudo	28.62875155	24.11993659	truncated
NNLLEGCM_00193	Symbiopectobacterium_endo	pseudo	60.54864965	21.69518106	truncated
NNLLEGCM_00196	Symbiopectobacterium_endo	pseudo	0	0.610176967	truncated
NNLLEGCM_00200	Symbiopectobacterium_endo	pseudo	0	4.307131534	truncated
NNLLEGCM_00201	Symbiopectobacterium_endo	pseudo	23.63434338	2.361975357	truncated
NNLLEGCM_00210	Symbiopectobacterium_endo	pseudo	0	4.781795009	truncated
NNLLEGCM_00214	Symbiopectobacterium_endo	pseudo	3.058794062	1.679386148	truncated
NNLLEGCM_00215	Symbiopectobacterium_endo	pseudo	6.745077546	5.392261571	truncated
NNLLEGCM_00216	Symbiopectobacterium_endo	pseudo	45.27462342	6.891410454	truncated
NNLLEGCM_00218	Symbiopectobacterium_endo	pseudo	20.57247238	6.973451055	truncated
NNLLEGCM_00221	Symbiopectobacterium_endo	pseudo	11.31006834	2.745796353	truncated
NNLLEGCM_00222	Symbiopectobacterium_endo	pseudo	19.03214364	13.50178821	truncated
NNLLEGCM_00225	Symbiopectobacterium_endo	pseudo	53.67601468	13.53830146	truncated
NNLLEGCM_00232	Symbiopectobacterium_endo	pseudo	242.2254828	237.9690172	truncated
NNLLEGCM_00237	Symbiopectobacterium_endo	pseudo	10.74026631	10.13124021	truncated
NNLLEGCM_00238	Symbiopectobacterium_endo	pseudo	434.4473443	57.99381087	truncated
NNLLEGCM_00242	Symbiopectobacterium_endo	pseudo	164.5331695	110.4420311	truncated
NNLLEGCM_00243	Symbiopectobacterium_endo	pseudo	12.87722842	6.859505776	truncated
NNLLEGCM_00262	Symbiopectobacterium_endo	pseudo	77.7285789	0	truncated
NNLLEGCM_00263	Symbiopectobacterium_endo	pseudo	196.4470799	6.101769673	truncated
NNLLEGCM_00266	Symbiopectobacterium_endo	pseudo	0	0	truncated
NNLLEGCM_00273	Symbiopectobacterium_endo	pseudo	0	0	truncated
NNLLEGCM_00292	Symbiopectobacterium_endo	pseudo	963.5482476	214.1721155	truncated
NNLLEGCM_00293	Symbiopectobacterium_endo	pseudo	206.1923446	17.88927927	truncated
NNLLEGCM_00294	Symbiopectobacterium_endo	pseudo	615.1770912	0	truncated
NNLLEGCM_00297	Symbiopectobacterium_endo	pseudo	916.2279148	40.27167984	truncated
NNLLEGCM_00300	Symbiopectobacterium_endo	pseudo	8.502259643	10.2603006	truncated
NNLLEGCM_00301	Symbiopectobacterium_endo	pseudo	19.50024063	64.69454869	truncated
NNLLEGCM_00325	Symbiopectobacterium_endo	pseudo	187.987928	54.91592706	truncated
NNLLEGCM_00333	Symbiopectobacterium_endo	pseudo	0	0	truncated
NNLLEGCM_00336	Symbiopectobacterium_endo	pseudo	13.54715109	0	truncated
NNLLEGCM_00337	Symbiopectobacterium_endo	pseudo	28.64076126	0	truncated
NNLLEGCM_00341	Symbiopectobacterium_endo	pseudo	5.777812691	5.423795265	truncated
NNLLEGCM_00344	Symbiopectobacterium_endo	pseudo	0	0	truncated
NNLLEGCM_00345	Symbiopectobacterium_endo	pseudo	31.01999952	0	truncated
NNLLEGCM_00346	Symbiopectobacterium_endo	pseudo	25.54190883	0	truncated
NNLLEGCM_00349	Symbiopectobacterium_endo	pseudo	6.864254765	0	truncated
NNLLEGCM_00355	Symbiopectobacterium_endo	pseudo	0	2.711897632	truncated
NNLLEGCM_00357	Symbiopectobacterium_endo	pseudo	0	0	truncated
NNLLEGCM_00361	Symbiopectobacterium_endo	pseudo	0	66.13531	truncated
NNLLEGCM_00363	Symbiopectobacterium_endo	pseudo	0	48.13618297	truncated
NNLLEGCM_00379	Symbiopectobacterium_endo	pseudo	0	1.258817812	truncated
NNLLEGCM_00383	Symbiopectobacterium_endo	pseudo	3.744022624	10.25097305	truncated
NNLLEGCM_00384	Symbiopectobacterium_endo	pseudo	0	0	truncated
NNLLEGCM_00385	Symbiopectobacterium_endo	pseudo	4.100678946	0	truncated
NNLLEGCM_00394	Symbiopectobacterium_endo	pseudo	72.37289452	153.1933663	truncated
NNLLEGCM_00395	Symbiopectobacterium_endo	pseudo	65.08868499	0.197895233	truncated
NNLLEGCM_00397	Symbiopectobacterium_endo	pseudo	51.46687291	0	truncated
NNLLEGCM_00398	Symbiopectobacterium_endo	pseudo	44.89973811	0	truncated
NNLLEGCM_00399	Symbiopectobacterium_endo	pseudo	54.03099814	0	truncated
NNLLEGCM_00404	Symbiopectobacterium_endo	pseudo	146.1914079	0	truncated
NNLLEGCM_00405	Symbiopectobacterium_endo	pseudo	3.076074926	0	truncated
NNLLEGCM_00406	Symbiopectobacterium_endo	pseudo	110.3790502	0	truncated
NNLLEGCM_00411	Symbiopectobacterium_endo	pseudo	0	0	truncated
NNLLEGCM_00412	Symbiopectobacterium_endo	pseudo	0	0	truncated
NNLLEGCM_00413	Symbiopectobacterium_endo	pseudo	17.43362763	0	truncated
NNLLEGCM_00425	Symbiopectobacterium_endo	pseudo	15.49100524	0	truncated
NNLLEGCM_00428	Symbiopectobacterium_endo	pseudo	48.51832888	0	truncated
NNLLEGCM_00429	Symbiopectobacterium_endo	pseudo	89.78291745	0	truncated
NNLLEGCM_00434	Symbiopectobacterium_endo	pseudo	16.85292226	26.28454628	truncated
NNLLEGCM_00435	Symbiopectobacterium_endo	pseudo	0	9.937167753	truncated
NNLLEGCM_00436	Symbiopectobacterium_endo	pseudo	41.62537673	0	truncated
NNLLEGCM_00437	Symbiopectobacterium_endo	pseudo	18.95783708	0	truncated
NNLLEGCM_00442	Symbiopectobacterium_endo	pseudo	0	2.831760511	truncated
NNLLEGCM_00449	Symbiopectobacterium_endo	pseudo	16.57510016	96.10287235	truncated
NNLLEGCM_00453	Symbiopectobacterium_endo	pseudo	16.99730175	279.8940798	truncated
NNLLEGCM_00460	Symbiopectobacterium_endo	pseudo	45.73350539	19.77282324	truncated
NNLLEGCM_00470	Symbiopectobacterium_endo	pseudo	163.8045232	10.71530284	truncated
NNLLEGCM_00473	Symbiopectobacterium_endo	pseudo	89.77804563	46.78023416	truncated
NNLLEGCM_00480	Symbiopectobacterium_endo	pseudo	192.9857981	84.5618989	truncated
NNLLEGCM_00482	Symbiopectobacterium_endo	pseudo	146.3677427	79.56989816	truncated
NNLLEGCM_00483	Symbiopectobacterium_endo	pseudo	172.7127309	61.99397988	truncated
NNLLEGCM_00484	Symbiopectobacterium_endo	pseudo	11.94477707	11.1930552	truncated
NNLLEGCM_00500	Symbiopectobacterium_endo	pseudo	48.80794432	38.44114894	truncated
NNLLEGCM_00501	Symbiopectobacterium_endo	pseudo	15.19711471	18.17548413	truncated
NNLLEGCM_00502	Symbiopectobacterium_endo	pseudo	592.3025552	0.770749853	truncated
NNLLEGCM_00503	Symbiopectobacterium_endo	pseudo	44.58151327	9.634373168	truncated
NNLLEGCM_00504	Symbiopectobacterium_endo	pseudo	6.280093483	0	truncated
NNLLEGCM_00506	Symbiopectobacterium_endo	pseudo	44.35952974	24.1630079	truncated
NNLLEGCM_00511	Symbiopectobacterium_endo	pseudo	1.418357428	224.7721666	truncated
NNLLEGCM_00515	Symbiopectobacterium_endo	pseudo	49.92433956	128.1371631	truncated
NNLLEGCM_00518	Symbiopectobacterium_endo	pseudo	57.03884338	15.36109848	truncated
NNLLEGCM_00523	Symbiopectobacterium_endo	pseudo	2.843366935	9.378089349	truncated
NNLLEGCM_00524	Symbiopectobacterium_endo	pseudo	0	5.601624618	truncated
NNLLEGCM_00525	Symbiopectobacterium_endo	pseudo	0	1.605728861	truncated
NNLLEGCM_00526	Symbiopectobacterium_endo	pseudo	15.11414553	12.50118665	truncated
NNLLEGCM_00527	Symbiopectobacterium_endo	pseudo	13.64174538	20.92035316	truncated
NNLLEGCM_00528	Symbiopectobacterium_endo	pseudo	0	5.571181006	truncated
NNLLEGCM_00540	Symbiopectobacterium_endo	pseudo	193.0962725	0	truncated
NNLLEGCM_00546	Symbiopectobacterium_endo	pseudo	105.5448786	2.052931853	truncated
NNLLEGCM_00547	Symbiopectobacterium_endo	pseudo	0	0	truncated
NNLLEGCM_00548	Symbiopectobacterium_endo	pseudo	0.048548752	0	truncated
NNLLEGCM_00549	Symbiopectobacterium_endo	pseudo	0	0	truncated
NNLLEGCM_00550	Symbiopectobacterium_endo	pseudo	51.06718895	69.13446941	truncated
NNLLEGCM_00552	Symbiopectobacterium_endo	pseudo	330.6123128	144.0179279	truncated
NNLLEGCM_00560	Symbiopectobacterium_endo	pseudo	114.412595	68.82796191	truncated
NNLLEGCM_00566	Symbiopectobacterium_endo	pseudo	0	0	truncated
NNLLEGCM_00572	Symbiopectobacterium_endo	pseudo	48.10219784	412.4796299	truncated
NNLLEGCM_00583	Symbiopectobacterium_endo	pseudo	31.32395367	12.22696265	truncated
NNLLEGCM_00584	Symbiopectobacterium_endo	pseudo	23.80758883	27.45796353	truncated
NNLLEGCM_00587	Symbiopectobacterium_endo	pseudo	805.589286	415.4288186	truncated
NNLLEGCM_00596	Symbiopectobacterium_endo	pseudo	150.5115089	264.8427688	truncated
NNLLEGCM_00600	Symbiopectobacterium_endo	pseudo	307.4798497	114.7132699	truncated
NNLLEGCM_00612	Symbiopectobacterium_endo	pseudo	12.83233561	89.75506358	truncated
NNLLEGCM_00621	Symbiopectobacterium_endo	pseudo	10.46745846	1.099889812	truncated
NNLLEGCM_00622	Symbiopectobacterium_endo	pseudo	0	6.437031743	truncated
NNLLEGCM_00623	Symbiopectobacterium_endo	pseudo	0	0	truncated
NNLLEGCM_00624	Symbiopectobacterium_endo	pseudo	0	8.786548329	truncated
NNLLEGCM_00629	Symbiopectobacterium_endo	pseudo	11.40156052	0.273213567	truncated
NNLLEGCM_00630	Symbiopectobacterium_endo	pseudo	21.14749726	15.48910763	truncated
NNLLEGCM_00633	Symbiopectobacterium_endo	pseudo	0	0	truncated
NNLLEGCM_00634	Symbiopectobacterium_endo	pseudo	14.76947706	2.650542482	truncated
NNLLEGCM_00641	Symbiopectobacterium_endo	pseudo	0.181396445	27.2451111	truncated
NNLLEGCM_00642	Symbiopectobacterium_endo	pseudo	19.97560603	1.248089251	truncated
NNLLEGCM_00649	Symbiopectobacterium_endo	pseudo	0.439563023	0	truncated
NNLLEGCM_00650	Symbiopectobacterium_endo	pseudo	19.7279835	151.0331453	truncated
NNLLEGCM_00652	Symbiopectobacterium_endo	pseudo	0	119.2274994	truncated
NNLLEGCM_00655	Symbiopectobacterium_endo	pseudo	0	13.80400352	truncated
NNLLEGCM_00656	Symbiopectobacterium_endo	pseudo	28.94594267	25.14990283	truncated
NNLLEGCM_00662	Symbiopectobacterium_endo	pseudo	82.11146158	0	truncated
NNLLEGCM_00667	Symbiopectobacterium_endo	pseudo	11.0425324	21.6134974	truncated
NNLLEGCM_00677	Symbiopectobacterium_endo	pseudo	118.8390599	65.55279581	truncated
NNLLEGCM_00679	Symbiopectobacterium_endo	pseudo	92.55400962	49.21427343	truncated
NNLLEGCM_00692	Symbiopectobacterium_endo	pseudo	0	16.46394657	truncated
NNLLEGCM_00693	Symbiopectobacterium_endo	pseudo	722.8737941	45.55988022	truncated
NNLLEGCM_00694	Symbiopectobacterium_endo	pseudo	26.59275603	7.630997308	truncated
NNLLEGCM_00698	Symbiopectobacterium_endo	pseudo	0	28.63138077	truncated
NNLLEGCM_00708	Symbiopectobacterium_endo	pseudo	22.62793995	100.8118468	truncated
NNLLEGCM_00709	Symbiopectobacterium_endo	pseudo	47.6286834	93.26503813	truncated
NNLLEGCM_00710	Symbiopectobacterium_endo	pseudo	158.5391888	234.3763865	truncated
NNLLEGCM_00711	Symbiopectobacterium_endo	pseudo	48.44236546	3.813606046	truncated
NNLLEGCM_00712	Symbiopectobacterium_endo	pseudo	111.3921528	71.72692513	truncated
NNLLEGCM_00713	Symbiopectobacterium_endo	pseudo	71.98899675	9.089532754	truncated
NNLLEGCM_00715	Symbiopectobacterium_endo	pseudo	3662.601477	5359.280647	truncated
NNLLEGCM_00735	Symbiopectobacterium_endo	pseudo	29.52275904	14.17185214	truncated
NNLLEGCM_00736	Symbiopectobacterium_endo	pseudo	26.63220513	48.13992869	truncated
NNLLEGCM_00741	Symbiopectobacterium_endo	pseudo	71.7645189	7.707498534	truncated
NNLLEGCM_00751	Symbiopectobacterium_endo	pseudo	44.77903866	82.50280121	truncated
NNLLEGCM_00757	Symbiopectobacterium_endo	pseudo	166.0106811	29.70295426	truncated
NNLLEGCM_00758	Symbiopectobacterium_endo	pseudo	14.3177323	3.129112653	truncated
NNLLEGCM_00759	Symbiopectobacterium_endo	pseudo	41.75848716	0	truncated
NNLLEGCM_00760	Symbiopectobacterium_endo	pseudo	63.2150052	0	truncated
NNLLEGCM_00761	Symbiopectobacterium_endo	pseudo	28.62563405	13.7905467	truncated
NNLLEGCM_00762	Symbiopectobacterium_endo	pseudo	229.8381698	298.4460508	truncated
NNLLEGCM_00770	Symbiopectobacterium_endo	pseudo	1338.258031	199.4647465	truncated
NNLLEGCM_00777	Symbiopectobacterium_endo	pseudo	186.1448308	20.33923224	truncated
NNLLEGCM_00781	Symbiopectobacterium_endo	pseudo	0	4.473323104	truncated
NNLLEGCM_00790	Symbiopectobacterium_endo	pseudo	67.83052994	14.64424721	truncated
NNLLEGCM_00791	Symbiopectobacterium_endo	pseudo	23.75889311	22.81894686	truncated
NNLLEGCM_00792	Symbiopectobacterium_endo	pseudo	0	8.992081623	truncated
NNLLEGCM_00793	Symbiopectobacterium_endo	pseudo	3.645341619	70.06514831	truncated
NNLLEGCM_00794	Symbiopectobacterium_endo	pseudo	2.307354094	23.02925973	truncated
NNLLEGCM_00795	Symbiopectobacterium_endo	pseudo	26.84620872	18.97095662	truncated
NNLLEGCM_00796	Symbiopectobacterium_endo	pseudo	5.779708836	10.2872811	truncated
NNLLEGCM_00797	Symbiopectobacterium_endo	pseudo	8.486341776	0	truncated
NNLLEGCM_00801	Symbiopectobacterium_endo	pseudo	596.0957604	117.4945416	truncated
NNLLEGCM_00802	Symbiopectobacterium_endo	pseudo	2.170816441	17.27692087	truncated
NNLLEGCM_00803	Symbiopectobacterium_endo	pseudo	5.168025906	3.23467308	truncated
NNLLEGCM_00806	Symbiopectobacterium_endo	pseudo	61.12309723	28.95755099	truncated
NNLLEGCM_00807	Symbiopectobacterium_endo	pseudo	337.8939618	53.04215527	truncated
NNLLEGCM_00810	Symbiopectobacterium_endo	pseudo	214.3291287	144.8845735	truncated
NNLLEGCM_00812	Symbiopectobacterium_endo	pseudo	14.81068907	2.461218019	truncated
NNLLEGCM_00843	Symbiopectobacterium_endo	pseudo	490.6830177	9.993449543	truncated
NNLLEGCM_00844	Symbiopectobacterium_endo	pseudo	919.2865431	28.87272716	truncated
NNLLEGCM_00847	Symbiopectobacterium_endo	pseudo	127.3172588	555.5448435	truncated
NNLLEGCM_00859	Symbiopectobacterium_endo	pseudo	418.2709793	115.2556494	truncated
NNLLEGCM_00864	Symbiopectobacterium_endo	pseudo	4.68002828	0	truncated
NNLLEGCM_00865	Symbiopectobacterium_endo	pseudo	82.59493927	3.328238003	truncated
NNLLEGCM_00870	Symbiopectobacterium_endo	pseudo	83.68244376	2.015263378	truncated
NNLLEGCM_00871	Symbiopectobacterium_endo	pseudo	31.86267037	15.99084466	truncated
NNLLEGCM_00872	Symbiopectobacterium_endo	pseudo	231.8606836	35.40367459	truncated
NNLLEGCM_00873	Symbiopectobacterium_endo	pseudo	317.2681514	2.237315547	truncated
NNLLEGCM_00874	Symbiopectobacterium_endo	pseudo	15.85644164	2.976473011	truncated
NNLLEGCM_00875	Symbiopectobacterium_endo	pseudo	513.8419308	124.5227391	truncated
NNLLEGCM_00876	Symbiopectobacterium_endo	pseudo	74.75887707	342.3587525	truncated
NNLLEGCM_00877	Symbiopectobacterium_endo	pseudo	127.6141132	166.0450078	truncated
NNLLEGCM_00880	Symbiopectobacterium_endo	pseudo	9.734197708	41.46262766	truncated
NNLLEGCM_00881	Symbiopectobacterium_endo	pseudo	19.04121405	27.3724247	truncated
NNLLEGCM_00888	Symbiopectobacterium_endo	pseudo	101.3900172	209.2710167	truncated
NNLLEGCM_00889	Symbiopectobacterium_endo	pseudo	233.4314526	186.2091779	truncated
NNLLEGCM_00898	Symbiopectobacterium_endo	pseudo	25.82923305	499.6272579	truncated
NNLLEGCM_00902	Symbiopectobacterium_endo	pseudo	0.782751265	8.614263068	truncated
NNLLEGCM_00903	Symbiopectobacterium_endo	pseudo	32.81173472	1.012275153	truncated
NNLLEGCM_00904	Symbiopectobacterium_endo	pseudo	11.21812359	5.694985028	truncated
NNLLEGCM_00909	Symbiopectobacterium_endo	pseudo	159.7648693	91.96870232	truncated
NNLLEGCM_00910	Symbiopectobacterium_endo	pseudo	52.78055582	6.437031743	truncated
NNLLEGCM_00912	Symbiopectobacterium_endo	pseudo	7.731468036	40.98987857	truncated
NNLLEGCM_00913	Symbiopectobacterium_endo	pseudo	76.70366847	63.12175524	truncated
NNLLEGCM_00915	Symbiopectobacterium_endo	pseudo	30.91242611	18.54937981	truncated
NNLLEGCM_00921	Symbiopectobacterium_endo	pseudo	353.7591519	15.10914395	truncated
NNLLEGCM_00924	Symbiopectobacterium_endo	pseudo	12.52401934	2.836033792	truncated
NNLLEGCM_00925	Symbiopectobacterium_endo	pseudo	13.81367164	0	truncated
NNLLEGCM_00929	Symbiopectobacterium_endo	pseudo	36.12186235	12.9213946	truncated
NNLLEGCM_00930	Symbiopectobacterium_endo	pseudo	36.5382387	38.57509022	truncated
NNLLEGCM_00941	Symbiopectobacterium_endo	pseudo	230.8592535	228.4502566	truncated
NNLLEGCM_00951	Symbiopectobacterium_endo	pseudo	3.313939335	4.835364646	truncated
NNLLEGCM_00957	Symbiopectobacterium_endo	pseudo	7.581530277	24.75825968	truncated
NNLLEGCM_00958	Symbiopectobacterium_endo	pseudo	11.90471679	23.05112988	truncated
NNLLEGCM_00963	Symbiopectobacterium_endo	pseudo	12.43624887	57.33066995	truncated
NNLLEGCM_00965	Symbiopectobacterium_endo	pseudo	2.357077078	7.781967119	truncated
NNLLEGCM_00966	Symbiopectobacterium_endo	pseudo	29.42639325	4.98364434	truncated
NNLLEGCM_00968	Symbiopectobacterium_endo	pseudo	7.200675671	16.85668744	truncated
NNLLEGCM_00969	Symbiopectobacterium_endo	pseudo	30.03289144	1.117881467	truncated
NNLLEGCM_00970	Symbiopectobacterium_endo	pseudo	6.455912088	27.11164687	truncated
NNLLEGCM_00971	Symbiopectobacterium_endo	pseudo	0	2.361975357	truncated
NNLLEGCM_00972	Symbiopectobacterium_endo	pseudo	66.13599029	20.4704531	truncated
NNLLEGCM_00973	Symbiopectobacterium_endo	pseudo	188.9042314	55.72182116	truncated
NNLLEGCM_00981	Symbiopectobacterium_endo	pseudo	701.0376604	801.0945606	truncated
NNLLEGCM_00982	Symbiopectobacterium_endo	pseudo	632.759939	501.1586825	truncated
NNLLEGCM_00985	Symbiopectobacterium_endo	pseudo	18.2126891	17.64367134	truncated
NNLLEGCM_00989	Symbiopectobacterium_endo	pseudo	0	20.56776294	truncated
NNLLEGCM_00990	Symbiopectobacterium_endo	pseudo	0	14.64424721	truncated
NNLLEGCM_00991	Symbiopectobacterium_endo	pseudo	9.253559495	3.366493613	truncated
NNLLEGCM_01022	Symbiopectobacterium_endo	pseudo	664.1569805	1573.854261	truncated
NNLLEGCM_01023	Symbiopectobacterium_endo	pseudo	2494.980167	1768.720768	truncated
NNLLEGCM_01026	Symbiopectobacterium_endo	pseudo	26.12063978	0	truncated
NNLLEGCM_01027	Symbiopectobacterium_endo	pseudo	5.322387416	19.96942802	truncated
NNLLEGCM_01028	Symbiopectobacterium_endo	pseudo	40.69650496	47.31984644	truncated
NNLLEGCM_01029	Symbiopectobacterium_endo	pseudo	9.661682281	0	truncated
NNLLEGCM_01038	Symbiopectobacterium_endo	pseudo	0	1.793173128	truncated
NNLLEGCM_01042	Symbiopectobacterium_endo	pseudo	20.07566743	0	truncated
NNLLEGCM_01043	Symbiopectobacterium_endo	pseudo	0	0	truncated
NNLLEGCM_01044	Symbiopectobacterium_endo	pseudo	35.99131183	0	truncated
NNLLEGCM_01051	Symbiopectobacterium_endo	pseudo	0	33.12389251	truncated
NNLLEGCM_01063	Symbiopectobacterium_endo	pseudo	41.95474029	33.73919701	truncated
NNLLEGCM_01064	Symbiopectobacterium_endo	pseudo	0	18.30530902	truncated
NNLLEGCM_01065	Symbiopectobacterium_endo	pseudo	1.589443567	8.012889986	truncated
NNLLEGCM_01074	Symbiopectobacterium_endo	pseudo	0	11.87371396	truncated
NNLLEGCM_01075	Symbiopectobacterium_endo	pseudo	0	3.936625595	truncated
NNLLEGCM_01076	Symbiopectobacterium_endo	pseudo	0	0	truncated
NNLLEGCM_01077	Symbiopectobacterium_endo	pseudo	0	0.976283148	truncated
NNLLEGCM_01078	Symbiopectobacterium_endo	pseudo	0	13.9180862	truncated
NNLLEGCM_01083	Symbiopectobacterium_endo	pseudo	30.47783009	0	truncated
NNLLEGCM_01086	Symbiopectobacterium_endo	pseudo	10.62910345	0	truncated
NNLLEGCM_01087	Symbiopectobacterium_endo	pseudo	84.41409355	0	truncated
NNLLEGCM_01100	Symbiopectobacterium_endo	pseudo	115.089659	332.221885	truncated
NNLLEGCM_01101	Symbiopectobacterium_endo	pseudo	311.9803134	518.1810553	truncated
NNLLEGCM_01106	Symbiopectobacterium_endo	pseudo	667.2865532	369.3246962	truncated
NNLLEGCM_01113	Symbiopectobacterium_endo	pseudo	14.73099485	5.904938393	truncated
NNLLEGCM_01114	Symbiopectobacterium_endo	pseudo	15.87800611	95.1876069	truncated
NNLLEGCM_01123	Symbiopectobacterium_endo	pseudo	6.7765966	25.93252111	truncated
NNLLEGCM_01124	Symbiopectobacterium_endo	pseudo	0	33.1783726	truncated
NNLLEGCM_01141	Symbiopectobacterium_endo	pseudo	88.20197249	147.0904477	truncated
NNLLEGCM_01152	Symbiopectobacterium_endo	pseudo	0	18.92234191	truncated
NNLLEGCM_01155	Symbiopectobacterium_endo	pseudo	96.53687033	232.5627861	truncated
NNLLEGCM_01167	Symbiopectobacterium_endo	pseudo	4.535106955	61.25238018	truncated
NNLLEGCM_01175	Symbiopectobacterium_endo	pseudo	134.2656395	1.926874634	truncated
NNLLEGCM_01184	Symbiopectobacterium_endo	pseudo	3.011820711	8.678072424	truncated
NNLLEGCM_01185	Symbiopectobacterium_endo	pseudo	7.228369707	13.22050096	truncated
NNLLEGCM_01197	Symbiopectobacterium_endo	pseudo	104.0757991	27.8099887	truncated
NNLLEGCM_01205	Symbiopectobacterium_endo	pseudo	0	23.87649002	truncated
NNLLEGCM_01206	Symbiopectobacterium_endo	pseudo	0	3.999479281	truncated
NNLLEGCM_01207	Symbiopectobacterium_endo	pseudo	0	0	truncated
NNLLEGCM_01208	Symbiopectobacterium_endo	pseudo	0	0	truncated
NNLLEGCM_01209	Symbiopectobacterium_endo	pseudo	0	2.072299134	truncated
NNLLEGCM_01211	Symbiopectobacterium_endo	pseudo	0	0	truncated
NNLLEGCM_01212	Symbiopectobacterium_endo	pseudo	0	5.547063339	truncated
NNLLEGCM_01216	Symbiopectobacterium_endo	pseudo	6.433028564	6.793722935	truncated
NNLLEGCM_01219	Symbiopectobacterium_endo	pseudo	558.5195944	128.1371631	truncated
NNLLEGCM_01220	Symbiopectobacterium_endo	pseudo	795.4610479	24.17011676	truncated
NNLLEGCM_01224	Symbiopectobacterium_endo	pseudo	2.957060335	0	truncated
NNLLEGCM_01225	Symbiopectobacterium_endo	pseudo	241.2333791	302.1927285	truncated
NNLLEGCM_01226	Symbiopectobacterium_endo	pseudo	319.8323434	5.916867562	truncated
NNLLEGCM_01227	Symbiopectobacterium_endo	pseudo	60.59729802	2.914278053	truncated
NNLLEGCM_01228	Symbiopectobacterium_endo	pseudo	18.21549166	5.857698886	truncated
NNLLEGCM_01230	Symbiopectobacterium_endo	pseudo	100.2031882	708.1695668	truncated
NNLLEGCM_01235	Symbiopectobacterium_endo	pseudo	0	14.13041398	truncated
NNLLEGCM_01236	Symbiopectobacterium_endo	pseudo	0.509807002	18.18566648	truncated
NNLLEGCM_01237	Symbiopectobacterium_endo	pseudo	0.824561422	144.1362915	truncated
NNLLEGCM_01241	Symbiopectobacterium_endo	pseudo	0	0.430713153	truncated
NNLLEGCM_01242	Symbiopectobacterium_endo	pseudo	0	2.077198187	truncated
NNLLEGCM_01249	Symbiopectobacterium_endo	pseudo	0	22.97136818	truncated
NNLLEGCM_01255	Symbiopectobacterium_endo	pseudo	163.3852594	5.293101403	truncated
NNLLEGCM_01259	Symbiopectobacterium_endo	pseudo	0.382678396	0.861426307	truncated
NNLLEGCM_01260	Symbiopectobacterium_endo	pseudo	0	3.735777351	truncated
NNLLEGCM_01261	Symbiopectobacterium_endo	pseudo	0	19.72626908	truncated
NNLLEGCM_01271	Symbiopectobacterium_endo	pseudo	44.08831459	56.2647393	truncated
NNLLEGCM_01272	Symbiopectobacterium_endo	pseudo	159.9296317	27.02797305	truncated
NNLLEGCM_01278	Symbiopectobacterium_endo	pseudo	114.5498705	374.6938562	truncated
NNLLEGCM_01279	Symbiopectobacterium_endo	pseudo	24.2344175	275.8334236	truncated
NNLLEGCM_01291	Symbiopectobacterium_endo	pseudo	0	0	truncated
NNLLEGCM_01297	Symbiopectobacterium_endo	pseudo	0	5.48180377	truncated
NNLLEGCM_01298	Symbiopectobacterium_endo	pseudo	26.62651897	22.40101743	truncated
NNLLEGCM_01315	Symbiopectobacterium_endo	pseudo	0	0.989476163	truncated
NNLLEGCM_01316	Symbiopectobacterium_endo	pseudo	0	6.508554318	truncated
NNLLEGCM_01329	Symbiopectobacterium_endo	pseudo	39.98092913	5.049740419	truncated
NNLLEGCM_01330	Symbiopectobacterium_endo	pseudo	15.28284928	0	truncated
NNLLEGCM_01336	Symbiopectobacterium_endo	pseudo	88.91033673	6.936748681	truncated
NNLLEGCM_01337	Symbiopectobacterium_endo	pseudo	24.22342484	15.11664229	truncated
NNLLEGCM_01343	Symbiopectobacterium_endo	pseudo	130.9303161	52.74411073	truncated
NNLLEGCM_01355	Symbiopectobacterium_endo	pseudo	0	17.57309666	truncated
NNLLEGCM_01356	Symbiopectobacterium_endo	pseudo	7.543707556	9.625326808	truncated
NNLLEGCM_01369	Symbiopectobacterium_endo	pseudo	6.788929912	12.20353935	truncated
NNLLEGCM_01404	Symbiopectobacterium_endo	pseudo	0	7.896407812	truncated
NNLLEGCM_01405	Symbiopectobacterium_endo	pseudo	13.40425701	0	truncated
NNLLEGCM_01406	Symbiopectobacterium_endo	pseudo	18.72507406	2.440707869	truncated
NNLLEGCM_01414	Symbiopectobacterium_endo	pseudo	224.1780389	30.65074998	truncated
NNLLEGCM_01415	Symbiopectobacterium_endo	pseudo	273.0925358	2.218825336	truncated
NNLLEGCM_01416	Symbiopectobacterium_endo	pseudo	25.46154387	55.61106537	truncated
NNLLEGCM_01417	Symbiopectobacterium_endo	pseudo	3.955965041	23.83947221	truncated
NNLLEGCM_01419	Symbiopectobacterium_endo	pseudo	8.63797302	156.0452572	truncated
NNLLEGCM_01428	Symbiopectobacterium_endo	pseudo	0	0	truncated
NNLLEGCM_01434	Symbiopectobacterium_endo	pseudo	19.20972556	9.120984425	truncated
NNLLEGCM_01447	Symbiopectobacterium_endo	pseudo	0	7.032548098	truncated
NNLLEGCM_01453	Symbiopectobacterium_endo	pseudo	26.87845793	4.067846449	truncated
NNLLEGCM_01454	Symbiopectobacterium_endo	pseudo	0	3.358772297	truncated
NNLLEGCM_01456	Symbiopectobacterium_endo	pseudo	14.70726365	1.129376392	truncated
NNLLEGCM_01457	Symbiopectobacterium_endo	pseudo	41.80262652	0	truncated
NNLLEGCM_01458	Symbiopectobacterium_endo	pseudo	213.1108419	0	truncated
NNLLEGCM_01459	Symbiopectobacterium_endo	pseudo	51.69053329	0	truncated
NNLLEGCM_01461	Symbiopectobacterium_endo	pseudo	435.0966977	178.239742	truncated
NNLLEGCM_01462	Symbiopectobacterium_endo	pseudo	70.42284795	0	truncated
NNLLEGCM_01473	Symbiopectobacterium_endo	pseudo	12.52492192	25.51649136	truncated
NNLLEGCM_01474	Symbiopectobacterium_endo	pseudo	26.81307519	19.03752138	truncated
NNLLEGCM_01475	Symbiopectobacterium_endo	pseudo	2.435179357	41.84070633	truncated
NNLLEGCM_01476	Symbiopectobacterium_endo	pseudo	1242.849062	779.5536772	truncated
NNLLEGCM_01493	Symbiopectobacterium_endo	pseudo	19.68121749	35.96378733	truncated
NNLLEGCM_01495	Symbiopectobacterium_endo	pseudo	13.52611146	119.1639724	truncated
NNLLEGCM_01496	Symbiopectobacterium_endo	pseudo	9.803094962	2.72451111	truncated
NNLLEGCM_01497	Symbiopectobacterium_endo	pseudo	0	1.281772185	truncated
NNLLEGCM_01498	Symbiopectobacterium_endo	pseudo	0	0	truncated
NNLLEGCM_01505	Symbiopectobacterium_endo	pseudo	0	0	truncated
NNLLEGCM_01506	Symbiopectobacterium_endo	pseudo	0	6.610250479	truncated
NNLLEGCM_01507	Symbiopectobacterium_endo	pseudo	0	3.290842071	truncated
NNLLEGCM_01508	Symbiopectobacterium_endo	pseudo	1.171838067	0	truncated
NNLLEGCM_01509	Symbiopectobacterium_endo	pseudo	7.223999736	0	truncated
NNLLEGCM_01510	Symbiopectobacterium_endo	pseudo	4.421453164	0	truncated
NNLLEGCM_01519	Symbiopectobacterium_endo	pseudo	13.10386569	0	truncated
NNLLEGCM_01520	Symbiopectobacterium_endo	pseudo	62.34699918	0	truncated
NNLLEGCM_01521	Symbiopectobacterium_endo	pseudo	5.132822933	0	truncated
NNLLEGCM_01522	Symbiopectobacterium_endo	pseudo	10.45710684	0	truncated
NNLLEGCM_01523	Symbiopectobacterium_endo	pseudo	0	0	truncated
NNLLEGCM_01526	Symbiopectobacterium_endo	pseudo	9.23835056	0	truncated
NNLLEGCM_01527	Symbiopectobacterium_endo	pseudo	0	0	truncated
NNLLEGCM_01528	Symbiopectobacterium_endo	pseudo	0	0	truncated
NNLLEGCM_01537	Symbiopectobacterium_endo	pseudo	11.09120315	0	truncated
NNLLEGCM_01538	Symbiopectobacterium_endo	pseudo	0	0	truncated
NNLLEGCM_01544	Symbiopectobacterium_endo	pseudo	5.278942684	0	truncated
NNLLEGCM_01545	Symbiopectobacterium_endo	pseudo	1.644530841	0	truncated
NNLLEGCM_01565	Symbiopectobacterium_endo	pseudo	300.3388349	355.7054366	truncated
NNLLEGCM_01566	Symbiopectobacterium_endo	pseudo	254.7387988	277.4699472	truncated
NNLLEGCM_01567	Symbiopectobacterium_endo	pseudo	215.5863195	196.3660422	truncated
NNLLEGCM_01571	Symbiopectobacterium_endo	pseudo	98.67915293	289.3982188	truncated
NNLLEGCM_01579	Symbiopectobacterium_endo	pseudo	0	18.16767512	truncated
NNLLEGCM_01584	Symbiopectobacterium_endo	pseudo	0	3.009091893	truncated
NNLLEGCM_01585	Symbiopectobacterium_endo	pseudo	110.3136519	54.6581058	truncated
NNLLEGCM_01588	Symbiopectobacterium_endo	pseudo	28.46890778	16.46058795	truncated
NNLLEGCM_01591	Symbiopectobacterium_endo	pseudo	605.887878	396.4046229	truncated
NNLLEGCM_01592	Symbiopectobacterium_endo	pseudo	1307.907949	1065.036161	truncated
NNLLEGCM_01594	Symbiopectobacterium_endo	pseudo	185.2420647	203.6465628	truncated
NNLLEGCM_01598	Symbiopectobacterium_endo	pseudo	58.15981412	2.468131553	truncated
NNLLEGCM_01600	Symbiopectobacterium_endo	pseudo	624.0297069	0	truncated
NNLLEGCM_01603	Symbiopectobacterium_endo	pseudo	65.33358966	1.877467592	truncated
NNLLEGCM_01613	Symbiopectobacterium_endo	pseudo	190.9553939	20.61042201	truncated
NNLLEGCM_01615	Symbiopectobacterium_endo	pseudo	0	111.0322022	truncated
NNLLEGCM_01617	Symbiopectobacterium_endo	pseudo	63.23348521	214.7822925	truncated
NNLLEGCM_01623	Symbiopectobacterium_endo	pseudo	0	0	truncated
NNLLEGCM_01628	Symbiopectobacterium_endo	pseudo	38.18464867	0	truncated
NNLLEGCM_01629	Symbiopectobacterium_endo	pseudo	4.034507138	0	truncated
NNLLEGCM_01630	Symbiopectobacterium_endo	pseudo	24.51443385	0	truncated
NNLLEGCM_01631	Symbiopectobacterium_endo	pseudo	11.69744829	0	truncated
NNLLEGCM_01632	Symbiopectobacterium_endo	pseudo	0	0	truncated
NNLLEGCM_01633	Symbiopectobacterium_endo	pseudo	0	0	truncated
NNLLEGCM_01634	Symbiopectobacterium_endo	pseudo	0	0	truncated
NNLLEGCM_01635	Symbiopectobacterium_endo	pseudo	0	0	truncated
NNLLEGCM_01636	Symbiopectobacterium_endo	pseudo	0	0	truncated
NNLLEGCM_01643	Symbiopectobacterium_endo	pseudo	0	0	truncated
NNLLEGCM_01650	Symbiopectobacterium_endo	pseudo	87.09230032	0	truncated
NNLLEGCM_01651	Symbiopectobacterium_endo	pseudo	0	0	truncated
NNLLEGCM_01661	Symbiopectobacterium_endo	pseudo	13.60609726	0	truncated
NNLLEGCM_01664	Symbiopectobacterium_endo	pseudo	44.8896616	0	truncated
NNLLEGCM_01665	Symbiopectobacterium_endo	pseudo	23.0416121	0	truncated
NNLLEGCM_01666	Symbiopectobacterium_endo	pseudo	136.4793443	0	truncated
NNLLEGCM_01667	Symbiopectobacterium_endo	pseudo	0	0	truncated
NNLLEGCM_01668	Symbiopectobacterium_endo	pseudo	0	0	truncated
NNLLEGCM_01669	Symbiopectobacterium_endo	pseudo	0	0	truncated
NNLLEGCM_01670	Symbiopectobacterium_endo	pseudo	0	0	truncated
NNLLEGCM_01671	Symbiopectobacterium_endo	pseudo	0	0	truncated
NNLLEGCM_01672	Symbiopectobacterium_endo	pseudo	0	0	truncated
NNLLEGCM_01679	Symbiopectobacterium_endo	pseudo	5.952667549	0	truncated
NNLLEGCM_01703	Symbiopectobacterium_endo	pseudo	11.12653782	0	truncated
NNLLEGCM_01706	Symbiopectobacterium_endo	pseudo	133.5779179	0	truncated
NNLLEGCM_01708	Symbiopectobacterium_endo	pseudo	0	0	truncated
NNLLEGCM_01714	Symbiopectobacterium_endo	pseudo	0	0	truncated
NNLLEGCM_01715	Symbiopectobacterium_endo	pseudo	5.664930192	0	truncated
NNLLEGCM_01721	Symbiopectobacterium_endo	pseudo	0	0	truncated
NNLLEGCM_01734	Symbiopectobacterium_endo	pseudo	85.49686698	83.62425322	truncated
NNLLEGCM_01735	Symbiopectobacterium_endo	pseudo	0	1.664119002	truncated
NNLLEGCM_01737	Symbiopectobacterium_endo	pseudo	28.05137969	28.88544175	truncated
NNLLEGCM_01738	Symbiopectobacterium_endo	pseudo	0	2.179203455	truncated
NNLLEGCM_01742	Symbiopectobacterium_endo	pseudo	9.06127774	293.930962	truncated
NNLLEGCM_01743	Symbiopectobacterium_endo	pseudo	0	219.1973309	truncated
NNLLEGCM_01744	Symbiopectobacterium_endo	pseudo	3.657953138	28.78352039	truncated
NNLLEGCM_01753	Symbiopectobacterium_endo	pseudo	36.60053947	91.19770721	truncated
NNLLEGCM_01754	Symbiopectobacterium_endo	pseudo	35.80930637	42.89453009	truncated
NNLLEGCM_01774	Symbiopectobacterium_endo	pseudo	0	0	truncated
NNLLEGCM_01777	Symbiopectobacterium_endo	pseudo	0	10.46017658	truncated
NNLLEGCM_01779	Symbiopectobacterium_endo	pseudo	76.87578897	25.22454066	truncated
NNLLEGCM_01781	Symbiopectobacterium_endo	pseudo	76.39384805	1062.533726	truncated
NNLLEGCM_01782	Symbiopectobacterium_endo	pseudo	35.71989963	149.9085662	truncated
NNLLEGCM_01787	Symbiopectobacterium_endo	pseudo	0	1.657839307	truncated
NNLLEGCM_01788	Symbiopectobacterium_endo	pseudo	0	7.587692857	truncated
NNLLEGCM_01789	Symbiopectobacterium_endo	pseudo	0	10.59781048	truncated
NNLLEGCM_01803	Symbiopectobacterium_endo	pseudo	0.197137356	0	truncated
NNLLEGCM_01804	Symbiopectobacterium_endo	pseudo	0	0	truncated
NNLLEGCM_01816	Symbiopectobacterium_endo	pseudo	0	20.39072397	truncated
NNLLEGCM_01817	Symbiopectobacterium_endo	pseudo	169.8109879	44.65225668	truncated
NNLLEGCM_01818	Symbiopectobacterium_endo	pseudo	18.51211186	5.857698886	truncated
NNLLEGCM_01819	Symbiopectobacterium_endo	pseudo	30.73330446	38.66354989	truncated
NNLLEGCM_01822	Symbiopectobacterium_endo	pseudo	0	30.1827996	truncated
NNLLEGCM_01830	Symbiopectobacterium_endo	pseudo	20.08426309	0	truncated
NNLLEGCM_01833	Symbiopectobacterium_endo	pseudo	17.77704241	0	truncated
NNLLEGCM_01834	Symbiopectobacterium_endo	pseudo	36.49637085	0	truncated
NNLLEGCM_01849	Symbiopectobacterium_endo	pseudo	0	4.125140061	truncated
NNLLEGCM_01851	Symbiopectobacterium_endo	pseudo	68.74323993	28.96063815	truncated
NNLLEGCM_01852	Symbiopectobacterium_endo	pseudo	43.36604782	0	truncated
NNLLEGCM_01856	Symbiopectobacterium_endo	pseudo	296.4157139	49.35653691	truncated
NNLLEGCM_01857	Symbiopectobacterium_endo	pseudo	39.58108635	31.56843711	truncated
NNLLEGCM_01860	Symbiopectobacterium_endo	pseudo	21.06175781	14.13927317	truncated
NNLLEGCM_01861	Symbiopectobacterium_endo	pseudo	14.71489547	13.07522073	truncated
NNLLEGCM_01862	Symbiopectobacterium_endo	pseudo	12.6459925	0	truncated
NNLLEGCM_01863	Symbiopectobacterium_endo	pseudo	0	0	truncated
NNLLEGCM_01868	Symbiopectobacterium_endo	pseudo	0	12.81371631	truncated
NNLLEGCM_01871	Symbiopectobacterium_endo	pseudo	0	13.31295201	truncated
NNLLEGCM_01880	Symbiopectobacterium_endo	pseudo	3.423964598	70.90898651	truncated
NNLLEGCM_01884	Symbiopectobacterium_endo	pseudo	0	0	truncated
NNLLEGCM_01885	Symbiopectobacterium_endo	pseudo	0	7.245851487	truncated
NNLLEGCM_01889	Symbiopectobacterium_endo	pseudo	24.86812634	13.99519471	truncated
NNLLEGCM_01890	Symbiopectobacterium_endo	pseudo	133.1720901	85.93860866	truncated
NNLLEGCM_01891	Symbiopectobacterium_endo	pseudo	107.5331083	21.46139678	truncated
NNLLEGCM_01895	Symbiopectobacterium_endo	pseudo	29.17420226	40.88978118	truncated
NNLLEGCM_01896	Symbiopectobacterium_endo	pseudo	0	0	truncated
NNLLEGCM_01897	Symbiopectobacterium_endo	pseudo	5.527592457	63.70824084	truncated
NNLLEGCM_01900	Symbiopectobacterium_endo	pseudo	1.603476379	1.031285015	truncated
NNLLEGCM_01920	Symbiopectobacterium_endo	pseudo	138.0554836	98.25817486	truncated
NNLLEGCM_01921	Symbiopectobacterium_endo	pseudo	86.43071091	119.3411056	truncated
NNLLEGCM_01939	Symbiopectobacterium_endo	pseudo	587.1652651	42.92279356	truncated
NNLLEGCM_01944	Symbiopectobacterium_endo	pseudo	160.1185578	81.01994761	truncated
NNLLEGCM_01950	Symbiopectobacterium_endo	pseudo	506.201704	368.7981376	truncated
NNLLEGCM_01956	Symbiopectobacterium_endo	pseudo	150.3877808	0	truncated
NNLLEGCM_01957	Symbiopectobacterium_endo	pseudo	0	0	truncated
NNLLEGCM_01958	Symbiopectobacterium_endo	pseudo	0	0	truncated
NNLLEGCM_01964	Symbiopectobacterium_endo	pseudo	8.832014642	0	truncated
NNLLEGCM_01965	Symbiopectobacterium_endo	pseudo	2.437809853	0	truncated
NNLLEGCM_01972	Symbiopectobacterium_endo	pseudo	47.79904685	157.8832903	truncated
NNLLEGCM_01975	Symbiopectobacterium_endo	pseudo	24.12367384	45.2248811	truncated
NNLLEGCM_01977	Symbiopectobacterium_endo	pseudo	44.49845738	14.80878932	truncated
NNLLEGCM_01986	Symbiopectobacterium_endo	pseudo	2.826497916	28.06388839	truncated
NNLLEGCM_01989	Symbiopectobacterium_endo	pseudo	0	24.40707869	truncated
NNLLEGCM_01992	Symbiopectobacterium_endo	pseudo	602.4336145	261.6267558	truncated
NNLLEGCM_01993	Symbiopectobacterium_endo	pseudo	317.7003066	337.6505341	truncated
NNLLEGCM_01998	Symbiopectobacterium_endo	pseudo	1.474063309	1.548485355	truncated
NNLLEGCM_02006	Symbiopectobacterium_endo	pseudo	57.46785715	23.43079554	truncated
NNLLEGCM_02007	Symbiopectobacterium_endo	pseudo	62.00336828	166.1558819	truncated
NNLLEGCM_02011	Symbiopectobacterium_endo	pseudo	107.3798041	501.950842	truncated
NNLLEGCM_02015	Symbiopectobacterium_endo	pseudo	44.74993084	141.8995487	truncated
NNLLEGCM_02016	Symbiopectobacterium_endo	pseudo	0	107.4950062	truncated
NNLLEGCM_02017	Symbiopectobacterium_endo	pseudo	5.368882295	193.820919	truncated
NNLLEGCM_02020	Symbiopectobacterium_endo	pseudo	41.81390134	25.43474516	truncated
NNLLEGCM_02024	Symbiopectobacterium_endo	pseudo	44.97579762	172.8178636	truncated
NNLLEGCM_02025	Symbiopectobacterium_endo	pseudo	47.68045654	1.591766002	truncated
NNLLEGCM_02027	Symbiopectobacterium_endo	pseudo	32.5298547	57.47176265	truncated
NNLLEGCM_02029	Symbiopectobacterium_endo	pseudo	0	32.78562809	truncated
NNLLEGCM_02030	Symbiopectobacterium_endo	pseudo	0	181.9763073	truncated
NNLLEGCM_02035	Symbiopectobacterium_endo	pseudo	0	1.331295201	truncated
NNLLEGCM_02040	Symbiopectobacterium_endo	pseudo	23.06633033	6.298600953	truncated
NNLLEGCM_02044	Symbiopectobacterium_endo	pseudo	0	0	truncated
NNLLEGCM_02045	Symbiopectobacterium_endo	pseudo	36.36756013	4.307131534	truncated
NNLLEGCM_02048	Symbiopectobacterium_endo	pseudo	142.6131993	0	truncated
NNLLEGCM_02051	Symbiopectobacterium_endo	pseudo	48.80004957	8.584558712	truncated
NNLLEGCM_02052	Symbiopectobacterium_endo	pseudo	30.37464625	8.189217193	truncated
NNLLEGCM_02053	Symbiopectobacterium_endo	pseudo	0	2.988621881	truncated
NNLLEGCM_02057	Symbiopectobacterium_endo	pseudo	6.470902596	371.8868043	truncated
NNLLEGCM_02064	Symbiopectobacterium_endo	pseudo	0	27.9721576	truncated
NNLLEGCM_02066	Symbiopectobacterium_endo	pseudo	0.231112508	15.72900627	truncated
NNLLEGCM_02067	Symbiopectobacterium_endo	pseudo	0	148.4623683	truncated
NNLLEGCM_02068	Symbiopectobacterium_endo	pseudo	0	81.54183108	truncated
NNLLEGCM_02069	Symbiopectobacterium_endo	pseudo	0	110.0952399	truncated
NNLLEGCM_02070	Symbiopectobacterium_endo	pseudo	31.49385106	201.9896168	truncated
NNLLEGCM_02071	Symbiopectobacterium_endo	pseudo	7.24479782	231.3125412	truncated
NNLLEGCM_02072	Symbiopectobacterium_endo	pseudo	6.3868649	2.662590403	truncated
NNLLEGCM_02073	Symbiopectobacterium_endo	pseudo	0	10.09948084	truncated
NNLLEGCM_02074	Symbiopectobacterium_endo	pseudo	0	6.205189498	truncated
NNLLEGCM_02076	Symbiopectobacterium_endo	pseudo	0	0	truncated
NNLLEGCM_02077	Symbiopectobacterium_endo	pseudo	69.82249299	35.46653622	truncated
NNLLEGCM_02078	Symbiopectobacterium_endo	pseudo	19.52983328	18.30530902	truncated
NNLLEGCM_02079	Symbiopectobacterium_endo	pseudo	4.90518428	4.529148623	truncated
NNLLEGCM_02080	Symbiopectobacterium_endo	pseudo	13.88342071	11.95722938	truncated
NNLLEGCM_02081	Symbiopectobacterium_endo	pseudo	12.8355206	7.414808716	truncated
NNLLEGCM_02082	Symbiopectobacterium_endo	pseudo	31.19017298	22.85518351	truncated
NNLLEGCM_02086	Symbiopectobacterium_endo	pseudo	119.6334037	132.1348743	truncated
NNLLEGCM_02089	Symbiopectobacterium_endo	pseudo	0	2.905604606	truncated
NNLLEGCM_02091	Symbiopectobacterium_endo	pseudo	13.52823547	13.37274072	truncated
NNLLEGCM_02095	Symbiopectobacterium_endo	pseudo	203.3614196	33.21375657	truncated
NNLLEGCM_02096	Symbiopectobacterium_endo	pseudo	214.9524613	25.72638024	truncated
NNLLEGCM_02101	Symbiopectobacterium_endo	pseudo	0	1.978952326	truncated
NNLLEGCM_02102	Symbiopectobacterium_endo	pseudo	14.61530168	0	truncated
NNLLEGCM_02107	Symbiopectobacterium_endo	pseudo	0	54.91592706	truncated
NNLLEGCM_02116	Symbiopectobacterium_endo	pseudo	51.18001549	0	truncated
NNLLEGCM_02117	Symbiopectobacterium_endo	pseudo	23.30724647	0	truncated
NNLLEGCM_02118	Symbiopectobacterium_endo	pseudo	40.03437355	0	truncated
NNLLEGCM_02132	Symbiopectobacterium_endo	pseudo	39.13484537	38.89878166	truncated
NNLLEGCM_02136	Symbiopectobacterium_endo	pseudo	191.9188411	0.534461577	truncated
NNLLEGCM_02138	Symbiopectobacterium_endo	pseudo	734.6226134	37.48927287	truncated
NNLLEGCM_02144	Symbiopectobacterium_endo	pseudo	206.0396926	0	truncated
NNLLEGCM_02145	Symbiopectobacterium_endo	pseudo	21.37946831	0	truncated
NNLLEGCM_02149	Symbiopectobacterium_endo	pseudo	951.8817965	0	truncated
NNLLEGCM_02152	Symbiopectobacterium_endo	pseudo	428.2070614	17.78230019	truncated
NNLLEGCM_02164	Symbiopectobacterium_endo	pseudo	0	0	truncated
NNLLEGCM_02167	Symbiopectobacterium_endo	pseudo	0	5.024986789	truncated
NNLLEGCM_02175	Symbiopectobacterium_endo	pseudo	115.2551358	466.7477147	truncated
NNLLEGCM_02186	Symbiopectobacterium_endo	pseudo	2555.232035	629.7026302	truncated
NNLLEGCM_02190	Symbiopectobacterium_endo	pseudo	109.985628	0	truncated
NNLLEGCM_02191	Symbiopectobacterium_endo	pseudo	74.02465206	5.765451659	truncated
NNLLEGCM_02192	Symbiopectobacterium_endo	pseudo	58.31639658	6.989299807	truncated
NNLLEGCM_02198	Symbiopectobacterium_endo	pseudo	0	0	truncated
NNLLEGCM_02199	Symbiopectobacterium_endo	pseudo	0	9.88262082	truncated
NNLLEGCM_02200	Symbiopectobacterium_endo	pseudo	5.94469733	9.01184444	truncated
NNLLEGCM_02201	Symbiopectobacterium_endo	pseudo	5.779477482	2.427223295	truncated
NNLLEGCM_02208	Symbiopectobacterium_endo	pseudo	0	0	truncated
NNLLEGCM_02212	Symbiopectobacterium_endo	pseudo	53.0463966	0	truncated
NNLLEGCM_02213	Symbiopectobacterium_endo	pseudo	18.6643985	0	truncated
NNLLEGCM_02214	Symbiopectobacterium_endo	pseudo	111.0295849	0	truncated
NNLLEGCM_02220	Symbiopectobacterium_endo	pseudo	178.3534124	0	truncated
NNLLEGCM_02222	Symbiopectobacterium_endo	pseudo	37.08021036	0	truncated
NNLLEGCM_02226	Symbiopectobacterium_endo	pseudo	0	0	truncated
NNLLEGCM_02227	Symbiopectobacterium_endo	pseudo	39.19797843	0	truncated
NNLLEGCM_02235	Symbiopectobacterium_endo	pseudo	805.4538771	0	truncated
NNLLEGCM_02253	Symbiopectobacterium_endo	pseudo	41.5169629	344.084756	truncated
NNLLEGCM_02254	Symbiopectobacterium_endo	pseudo	358.9634667	388.2944337	truncated
NNLLEGCM_02255	Symbiopectobacterium_endo	pseudo	99.78141878	123.5608359	truncated
NNLLEGCM_02258	Symbiopectobacterium_endo	pseudo	248.927233	46.78023416	truncated
NNLLEGCM_02261	Symbiopectobacterium_endo	pseudo	104.4531511	36.61061804	truncated
NNLLEGCM_02265	Symbiopectobacterium_endo	pseudo	168.1362387	228.7855457	truncated
NNLLEGCM_02266	Symbiopectobacterium_endo	pseudo	187.5867494	47.72004696	truncated
NNLLEGCM_02267	Symbiopectobacterium_endo	pseudo	68.45851446	3.918883058	truncated
NNLLEGCM_02274	Symbiopectobacterium_endo	pseudo	0	43.07131534	truncated
NNLLEGCM_02275	Symbiopectobacterium_endo	pseudo	937.6787162	50.41462156	truncated
NNLLEGCM_02281	Symbiopectobacterium_endo	pseudo	0	0	truncated
NNLLEGCM_02282	Symbiopectobacterium_endo	pseudo	0	0	truncated
NNLLEGCM_02285	Symbiopectobacterium_endo	pseudo	1.638990806	0	truncated
NNLLEGCM_02288	Symbiopectobacterium_endo	pseudo	13.34351767	0	truncated
NNLLEGCM_02289	Symbiopectobacterium_endo	pseudo	27.11275078	0	truncated
NNLLEGCM_02291	Symbiopectobacterium_endo	pseudo	223.4509781	52.30088291	truncated
NNLLEGCM_02301	Symbiopectobacterium_endo	pseudo	27.02702088	3.2623323	truncated
NNLLEGCM_02309	Symbiopectobacterium_endo	pseudo	27.06097584	38.24989944	truncated
NNLLEGCM_02312	Symbiopectobacterium_endo	pseudo	0	29.46708281	truncated
NNLLEGCM_02313	Symbiopectobacterium_endo	pseudo	0	0	truncated
NNLLEGCM_02316	Symbiopectobacterium_endo	pseudo	0	1.525442418	truncated
NNLLEGCM_02326	Symbiopectobacterium_endo	pseudo	2.651716538	12.9213946	truncated
NNLLEGCM_02334	Symbiopectobacterium_endo	pseudo	0	4.144598268	truncated
NNLLEGCM_02348	Symbiopectobacterium_endo	pseudo	0	12.01285904	truncated
NNLLEGCM_02349	Symbiopectobacterium_endo	pseudo	10.803643	8.670935851	truncated
NNLLEGCM_02357	Symbiopectobacterium_endo	pseudo	121.1247204	44.74631093	truncated
NNLLEGCM_02358	Symbiopectobacterium_endo	pseudo	197.8506316	28.04217552	truncated
NNLLEGCM_02370	Symbiopectobacterium_endo	pseudo	0	1.935363068	truncated
NNLLEGCM_02377	Symbiopectobacterium_endo	pseudo	6.880851932	1.877467592	truncated
NNLLEGCM_02382	Symbiopectobacterium_endo	pseudo	8.713808697	2.711897632	truncated
NNLLEGCM_02384	Symbiopectobacterium_endo	pseudo	5.780516966	0	truncated
NNLLEGCM_02385	Symbiopectobacterium_endo	pseudo	0	3.74123104	truncated
NNLLEGCM_02388	Symbiopectobacterium_endo	pseudo	0	0	truncated
NNLLEGCM_02389	Symbiopectobacterium_endo	pseudo	0	0	truncated
NNLLEGCM_02395	Symbiopectobacterium_endo	pseudo	2.609074999	1.020505032	truncated
NNLLEGCM_02396	Symbiopectobacterium_endo	pseudo	23.84429563	0.443765067	truncated
NNLLEGCM_02397	Symbiopectobacterium_endo	pseudo	8.457882434	9.704019239	truncated
NNLLEGCM_02403	Symbiopectobacterium_endo	pseudo	110.2845603	207.7652574	truncated
NNLLEGCM_02405	Symbiopectobacterium_endo	pseudo	48.13273237	103.3232998	truncated
NNLLEGCM_02406	Symbiopectobacterium_endo	pseudo	758.8593882	0	truncated
NNLLEGCM_02407	Symbiopectobacterium_endo	pseudo	489.4755237	8.478248388	truncated
NNLLEGCM_02409	Symbiopectobacterium_endo	pseudo	162.0510483	39.61148837	truncated
NNLLEGCM_02410	Symbiopectobacterium_endo	pseudo	261.4117103	11.07548109	truncated
NNLLEGCM_02415	Symbiopectobacterium_endo	pseudo	0	62.14170693	truncated
NNLLEGCM_02416	Symbiopectobacterium_endo	pseudo	0.780004713	2.196637082	truncated
NNLLEGCM_02417	Symbiopectobacterium_endo	pseudo	0	7.498560321	truncated
NNLLEGCM_02418	Symbiopectobacterium_endo	pseudo	9.867966606	3.065074998	truncated
NNLLEGCM_02419	Symbiopectobacterium_endo	pseudo	8.268049961	4.759380345	truncated
NNLLEGCM_02422	Symbiopectobacterium_endo	pseudo	144.8220387	0	truncated
NNLLEGCM_02424	Symbiopectobacterium_endo	pseudo	826.6496136	17.48566832	truncated
NNLLEGCM_02429	Symbiopectobacterium_endo	pseudo	20.4451449	11.01558419	truncated
NNLLEGCM_02430	Symbiopectobacterium_endo	pseudo	8.999535217	19.35885198	truncated
NNLLEGCM_02431	Symbiopectobacterium_endo	pseudo	0	19.22981958	truncated
NNLLEGCM_02432	Symbiopectobacterium_endo	pseudo	0	4.3497764	truncated
NNLLEGCM_02433	Symbiopectobacterium_endo	pseudo	0	16.32991596	truncated
NNLLEGCM_02434	Symbiopectobacterium_endo	pseudo	0	88.09429965	truncated
NNLLEGCM_02435	Symbiopectobacterium_endo	pseudo	21.86065841	30.34827548	truncated
NNLLEGCM_02437	Symbiopectobacterium_endo	pseudo	1.599602614	27.14944708	truncated
NNLLEGCM_02439	Symbiopectobacterium_endo	pseudo	146.3870736	94.93939932	truncated
NNLLEGCM_02442	Symbiopectobacterium_endo	pseudo	32.45263248	271.8736331	truncated
NNLLEGCM_02443	Symbiopectobacterium_endo	pseudo	0	78.52712275	truncated
NNLLEGCM_02444	Symbiopectobacterium_endo	pseudo	0	86.47680467	truncated
NNLLEGCM_02448	Symbiopectobacterium_endo	pseudo	31.43986866	78.7281257	truncated
NNLLEGCM_02450	Symbiopectobacterium_endo	pseudo	86.48196761	181.3097274	truncated
NNLLEGCM_02454	Symbiopectobacterium_endo	pseudo	26.97441182	111.4711355	truncated
NNLLEGCM_02464	Symbiopectobacterium_endo	pseudo	11.74234322	14.9431094	truncated
NNLLEGCM_02467	Symbiopectobacterium_endo	pseudo	80.47015229	529.576847	truncated
NNLLEGCM_02470	Symbiopectobacterium_endo	pseudo	217.4148503	120.0646356	truncated
NNLLEGCM_02471	Symbiopectobacterium_endo	pseudo	65.86851895	51.25486525	truncated
NNLLEGCM_02496	Symbiopectobacterium_endo	pseudo	194.6590988	133.7346543	truncated
NNLLEGCM_02497	Symbiopectobacterium_endo	pseudo	128.7390711	24.40707869	truncated
NNLLEGCM_02501	Symbiopectobacterium_endo	pseudo	28.91343764	48.47039571	truncated
NNLLEGCM_02504	Symbiopectobacterium_endo	pseudo	72.42484842	35.86346257	truncated
NNLLEGCM_02505	Symbiopectobacterium_endo	pseudo	27.07871859	74.25252109	truncated
NNLLEGCM_02506	Symbiopectobacterium_endo	pseudo	21.00022873	116.2241842	truncated
NNLLEGCM_02524	Symbiopectobacterium_endo	pseudo	0.410528796	302.5193175	truncated
NNLLEGCM_02526	Symbiopectobacterium_endo	pseudo	0	59.04938393	truncated
NNLLEGCM_02527	Symbiopectobacterium_endo	pseudo	26.45986887	85.58326294	truncated
NNLLEGCM_02528	Symbiopectobacterium_endo	pseudo	0	1.877467592	truncated
NNLLEGCM_02529	Symbiopectobacterium_endo	pseudo	2.018958435	74.7361582	truncated
NNLLEGCM_02532	Symbiopectobacterium_endo	pseudo	86.80520998	122.0353935	truncated
NNLLEGCM_02542	Symbiopectobacterium_endo	pseudo	62.8136628	30.79940883	truncated
NNLLEGCM_02543	Symbiopectobacterium_endo	pseudo	122.42831	76.37053655	truncated
NNLLEGCM_02544	Symbiopectobacterium_endo	pseudo	218.5938428	155.1853063	truncated
NNLLEGCM_02545	Symbiopectobacterium_endo	pseudo	388.7616017	219.6637082	truncated
NNLLEGCM_02550	Symbiopectobacterium_endo	pseudo	40.97834391	609.5958464	truncated
NNLLEGCM_02551	Symbiopectobacterium_endo	pseudo	0	418.4070633	truncated
NNLLEGCM_02552	Symbiopectobacterium_endo	pseudo	15.45064025	304.6003421	truncated
NNLLEGCM_02554	Symbiopectobacterium_endo	pseudo	45.29472048	21.27796604	truncated
NNLLEGCM_02555	Symbiopectobacterium_endo	pseudo	378.6568643	194.6755086	truncated
NNLLEGCM_02557	Symbiopectobacterium_endo	pseudo	644.6375257	477.5871614	truncated
NNLLEGCM_02561	Symbiopectobacterium_endo	pseudo	25.73974255	11.60824474	truncated
NNLLEGCM_02568	Symbiopectobacterium_endo	pseudo	16.91234983	93.05198751	truncated
NNLLEGCM_02569	Symbiopectobacterium_endo	pseudo	14.36315472	127.0419737	truncated
NNLLEGCM_02570	Symbiopectobacterium_endo	pseudo	16.28497645	72.86405931	truncated
NNLLEGCM_02576	Symbiopectobacterium_endo	pseudo	1627.30574	95.12995238	truncated
NNLLEGCM_02588	Symbiopectobacterium_endo	pseudo	12.25721692	88.16434548	truncated
[truncated: 7,910 more rows]
